# Supplementary material for: Modelling the significance of food delivery service quality on customer satisfaction and reuse intention
Source: PLoS One. 2024 Feb 15;19(2):e0293914. doi: 10.1371/journal.pone.0293914 (PMC10868767; doi:10.1371/journal.pone.0293914)
Supplement: S3 Table — (CSV) [file pone.0293914.s003.csv]

Gender	Age	Highesteducation	Maritalstatus	Location	Occupation	Income	Smartphone	Frequencyofuse	REL1	REL2	REL3	REL4	ASE1	ASE2	ASE3	ASE4	SCT1	SCT2	SCT3	SCT4	MFQ1	MFQ2	MFQ3	MFQ4	SOP1	SOP2	SOP3	SOP4	TRY1	TRY2	TRY3	TRY4	PSV1	PSV2	PSV3	PSV4	SAT1	SAT2	SAT3	SAT4	ITR1	ITR2	ITR3	ITR4	RNDM	REL	ASE	SCT	MFQ
1	4	1	2	5	2	6	1	2	3	3	4	3	5	5	2	2	3	2	2	2	5	5	5	5	5	6	6	6	6	6	6	6	2	5	5	6	6	6	6	7	6	6	7	6	53.5105409577418	3.25	3.5	2.25	5
1	3	1	2	5	2	6	1	3	6	5	6	6	6	5	6	6	5	6	5	6	6	6	5	6	6	5	6	5	6	5	6	6	6	5	6	6	6	5	6	6	5	5	5	6	49.459396612617	5.75	5.75	5.5	5.75
1	4	2	2	2	5	6	1	3	5	5	5	4	5	6	5	6	4	5	7	6	6	5	6	5	5	6	5	5	6	5	6	5	5	5	6	5	5	5	5	6	6	5	5	5	49.6722662059143	4.75	5.5	5.5	5.5
1	4	4	2	5	2	6	1	4	4	5	5	6	6	5	5	6	6	5	6	5	6	6	6	7	6	7	7	6	5	6	5	6	5	5	5	5	5	6	5	6	6	5	6	5	51.990103109585	5	5.5	5.5	6.25
2	2	4	1	5	2	6	1	5	4	4	4	4	4	4	4	4	4	4	4	4	4	4	4	4	4	4	4	4	4	4	4	4	4	4	4	4	4	4	4	4	4	4	4	4	49.746852540602	4	4	4	4
1	3	3	3	6	2	6	2	1	7	7	7	6	5	4	5	6	5	5	6	5	7	6	7	6	6	7	6	6	5	4	6	5	6	7	7	5	6	4	6	7	7	7	7	6	53.226097497241	6.75	5	5.25	6.5
1	2	3	2	2	6	6	2	1	3	2	4	3	3	4	3	2	6	7	6	6	6	7	5	6	2	1	2	3	5	4	4	6	3	3	4	2	1	1	2	1	3	2	3	4	54.6482642884946	3	3	6.25	6
1	5	3	4	2	6	6	2	1	7	7	7	7	4	4	4	5	3	2	3	3	1	1	1	1	1	2	1	1	2	2	1	2	3	3	3	2	1	1	1	1	2	2	3	2	47.8980002736493	7	4.25	2.75	1
1	5	3	4	2	6	6	2	1	7	7	7	7	4	4	4	5	3	2	3	3	1	1	1	1	1	2	1	1	2	2	1	2	3	3	3	2	1	1	1	1	2	2	3	2	47.4471285296002	7	4.25	2.75	1
1	5	3	4	2	6	6	2	1	7	7	7	7	4	4	4	5	3	2	3	3	1	1	1	1	1	2	1	1	2	2	1	2	3	3	3	2	1	1	1	1	2	2	3	2	49.4859957995404	7	4.25	2.75	1
1	4	3	2	7	6	6	2	1	3	4	4	2	6	4	6	6	6	5	6	6	6	5	6	6	6	6	6	6	5	6	5	4	7	7	7	7	6	4	6	7	6	6	7	6	48.8575241862074	3.25	5.5	5.75	5.75
1	2	3	3	2	2	6	1	2	2	3	2	2	3	4	3	2	5	5	6	5	5	4	5	5	6	6	7	6	3	3	3	4	5	5	5	5	6	6	6	6	5	4	6	5	46.4332174579562	2.25	3	5.25	4.75
1	4	3	2	6	2	6	1	2	5	5	4	5	4	4	5	5	5	5	5	5	5	5	5	5	5	5	5	5	4	4	4	4	4	4	4	4	5	5	5	5	5	5	5	6	48.2129542866203	4.75	4.5	5	5
2	2	3	1	1	5	6	1	2	3	2	2	4	5	5	5	5	3	3	4	2	1	2	1	1	1	1	2	1	2	1	2	2	6	4	7	5	2	3	2	2	3	3	4	3	49.9024039562402	2.75	5	3	1.25
2	2	3	2	2	5	6	1	2	6	6	6	5	6	6	6	6	6	6	6	6	6	6	6	6	6	6	6	6	6	6	6	6	6	6	6	6	6	6	6	6	6	6	6	6	46.4275654396227	5.75	6	6	6
2	2	3	1	3	5	6	1	2	7	7	7	7	4	4	4	4	5	5	5	5	5	4	3	3	4	4	4	4	5	4	4	5	5	5	4	4	3	4	2	3	4	3	4	6	52.929059091252	7	4	5	3.75
2	2	3	2	4	5	6	1	2	6	6	6	6	6	6	6	6	6	6	6	6	6	6	6	6	6	6	6	6	6	6	6	6	6	6	6	6	6	6	6	6	6	6	6	6	47.2969025965327	6	6	6	6
1	3	3	2	4	5	6	1	2	6	6	6	6	6	6	6	6	6	6	6	6	6	6	6	6	6	6	6	6	6	6	6	6	6	6	6	6	6	6	6	6	6	6	6	6	50.5389979397069	6	6	6	6
2	3	3	2	4	5	6	1	2	6	6	6	6	6	6	6	6	6	6	6	6	6	6	6	6	6	6	6	6	6	6	6	6	6	6	6	6	6	6	6	5	6	6	6	6	47.5510644678561	6	6	6	6
1	4	3	2	4	5	6	1	2	3	3	2	3	5	4	3	3	5	4	3	2	5	4	3	2	5	4	3	2	3	5	5	4	3	4	5	6	5	4	3	4	5	4	3	5	50.9090881551153	2.75	3.75	3.5	3.5
1	3	3	2	6	5	6	1	2	3	4	5	4	4	3	2	4	5	4	3	2	5	4	3	2	5	5	5	4	5	5	5	4	3	4	5	5	3	4	5	4	5	4	3	4	49.6883622716404	4	3.25	3.5	3.5
1	3	3	2	6	5	6	1	2	3	4	3	3	4	5	3	3	5	5	3	3	4	4	4	5	5	6	6	6	4	5	6	6	5	6	6	6	6	7	7	7	5	6	6	7	50.9588425206442	3.25	3.75	4	4.25
1	3	3	2	7	5	6	1	2	6	6	5	7	7	7	7	7	6	6	6	5	7	7	7	7	4	4	5	3	4	5	3	4	5	5	4	6	6	5	6	6	7	7	7	6	50.0936648677949	6	7	5.75	7
1	2	3	1	3	6	6	1	2	3	5	5	5	4	5	3	6	4	5	6	3	6	7	5	4	5	6	5	6	5	6	5	5	5	6	7	7	5	6	5	7	6	7	5	6	46.6016770015758	4.5	4.5	4.5	5.5
1	3	3	2	4	6	6	1	2	1	1	1	1	3	3	4	4	2	2	1	2	2	2	2	2	2	3	1	1	1	2	1	1	3	2	3	4	1	1	1	1	2	2	4	2	57.6913198711497	1	3.5	1.75	2
1	4	3	2	5	6	6	1	2	6	7	6	5	6	6	6	7	4	4	4	5	4	4	3	5	6	6	6	4	4	3	4	5	4	4	5	4	6	4	6	6	6	7	6	6	47.4891704612026	6	6.25	4.25	4
2	5	3	3	2	2	6	1	2	5	5	5	5	5	5	5	5	6	6	5	6	4	5	5	3	5	6	4	4	7	7	7	7	5	6	5	4	4	3	5	4	6	6	6	6	47.8994501192223	5	5	5.75	4.25
1	3	3	2	3	2	6	1	2	7	7	7	7	6	6	6	6	7	7	6	7	7	6	7	6	3	4	3	3	3	3	3	3	7	7	7	7	7	7	7	7	7	7	6	6	49.1850287142708	7	6	6.75	6.5
1	2	3	1	4	2	6	1	2	7	7	6	7	5	6	4	5	7	7	7	7	5	5	5	5	7	6	7	7	7	7	7	6	6	6	7	5	4	4	3	4	5	5	4	5	47.5303239470501	6.75	5	7	5
2	3	3	2	7	2	6	1	2	6	6	4	6	7	7	7	6	5	5	6	5	7	6	6	7	6	6	6	6	4	5	5	3	6	6	6	5	7	7	7	7	7	7	7	7	54.460517100324	5.5	6.75	5.25	6.5
2	4	3	2	6	5	6	1	2	5	5	6	6	5	5	5	5	6	5	7	7	6	6	6	6	7	6	6	7	4	5	4	3	4	4	3	5	7	7	7	7	4	4	4	4	49.2640699800642	5.5	5	6.25	6
1	2	3	3	7	5	6	1	2	2	3	2	2	5	6	4	6	6	7	6	6	6	4	5	7	5	6	4	4	7	7	7	6	6	6	6	7	2	2	1	4	6	6	6	7	49.6296613042113	2.25	5.25	6.25	5.5
1	5	3	4	7	6	6	1	2	2	4	3	1	3	3	3	4	6	6	6	7	6	5	6	6	2	2	2	2	2	3	2	1	2	2	2	3	2	2	1	3	2	1	3	2	52.3021542204629	2.5	3.25	6.25	5.75
1	4	3	2	2	2	6	1	3	4	3	3	5	7	7	7	7	4	3	4	4	6	7	6	6	6	7	5	6	5	5	6	4	4	4	4	3	6	5	7	6	4	5	5	4	49.1803599035926	3.75	7	3.75	6.25
2	2	3	2	4	2	6	1	3	6	6	6	6	6	6	6	6	6	6	6	6	6	6	6	6	6	6	6	6	6	6	6	6	6	6	6	6	6	6	6	6	6	6	6	6	50.8347831256457	6	6	6	6
2	4	3	2	5	2	6	1	3	7	6	6	6	6	6	6	6	7	7	7	6	5	6	6	5	5	6	6	6	6	6	5	5	6	6	6	6	6	6	6	6	7	7	7	7	47.9747800759647	6.25	6	6.75	5.5
1	2	3	2	5	2	6	1	3	6	6	6	6	6	6	6	6	6	6	6	6	6	6	6	6	6	6	6	6	6	6	6	6	6	6	6	6	6	6	6	6	6	6	6	6	53.8310866550308	6	6	6	6
1	3	3	2	7	2	6	1	3	1	2	2	2	3	4	5	5	6	5	4	3	4	5	6	5	5	4	3	4	6	5	4	4	3	5	4	4	5	5	5	4	6	5	5	6	49.8085578636239	1.75	4.25	4.5	5
2	2	3	1	2	5	6	1	3	6	6	5	7	7	6	7	7	6	6	4	6	5	5	6	6	6	5	6	7	6	5	6	6	6	6	5	7	5	6	5	5	6	7	6	6	47.8951581435953	6	6.75	5.5	5.5
2	3	3	2	2	5	6	1	3	6	6	6	6	6	6	6	6	6	6	6	6	6	6	6	6	6	6	6	6	6	6	6	6	6	6	6	6	6	6	6	6	6	6	6	6	50.1203243987388	6	6	6	6
1	2	3	2	2	5	6	1	3	2	2	2	2	7	6	7	7	1	1	1	2	2	3	3	2	2	2	2	2	1	1	1	1	5	6	5	4	6	6	6	6	3	4	2	3	47.6804560983715	2	6.75	1.25	2.5
1	2	3	1	5	5	6	1	3	4	4	5	4	4	5	3	5	7	6	7	6	4	4	3	4	5	4	5	5	7	7	6	6	5	4	5	6	5	4	5	5	6	6	6	7	51.0971448150096	4.25	4.25	6.5	3.75
1	3	3	2	6	5	6	1	3	7	7	7	6	7	6	6	7	6	7	6	5	6	6	6	6	7	7	7	7	6	5	6	7	5	4	4	5	4	4	4	4	5	6	5	6	53.8348511064159	6.75	6.5	6	6
2	4	3	2	7	5	6	1	3	3	2	2	3	4	3	3	2	3	4	3	3	3	3	2	2	3	4	5	6	3	4	5	6	4	5	6	5	5	4	5	6	5	4	5	6	46.8447976371086	2.5	3	3.25	2.5
2	2	3	3	4	6	6	1	3	1	1	1	2	1	2	1	1	1	1	1	1	1	1	2	1	3	3	3	3	2	3	1	1	6	6	7	6	1	1	1	2	3	4	2	3	52.6509157488507	1.25	1.25	1	1.25
1	2	3	2	5	6	6	1	3	5	6	5	4	5	4	6	6	4	5	3	5	5	6	5	4	4	4	5	4	4	4	3	4	6	6	7	6	5	6	5	5	7	7	7	6	53.8166733488029	5	5.25	4.25	5
2	3	3	2	7	6	6	1	3	5	5	5	5	5	5	5	4	5	5	5	4	4	5	4	4	4	4	5	3	6	7	6	5	7	7	6	7	7	7	6	7	5	5	5	4	53.1484041233522	5	4.75	4.75	4.25
2	4	3	2	1	2	6	1	3	6	6	6	6	7	7	7	6	6	6	6	6	5	5	6	4	3	3	3	4	5	5	5	5	6	7	6	5	4	5	5	3	6	5	6	7	47.3866688949466	6	6.75	6	5
2	3	3	2	5	6	6	1	3	4	5	4	3	7	7	7	7	7	7	7	6	7	6	7	6	7	7	7	7	7	7	6	6	6	6	5	6	3	3	2	3	7	6	7	7	52.0294633103126	4	7	6.75	6.5
2	2	3	2	3	2	6	1	4	7	7	7	7	6	6	5	6	7	6	7	7	6	7	5	6	6	5	6	6	7	6	7	7	7	7	6	7	3	3	3	4	7	7	7	7	47.7688129404102	7	5.75	6.75	6
1	3	3	2	4	2	6	1	4	6	6	6	6	6	6	6	6	6	6	6	6	6	6	6	6	6	6	6	6	6	6	6	6	6	6	6	6	6	6	6	6	6	6	6	6	51.3730014480531	6	6	6	6
1	3	3	3	4	2	6	1	4	5	3	2	5	4	4	3	2	3	2	2	2	4	5	5	5	5	6	6	6	5	6	7	6	3	5	5	6	5	6	6	6	5	6	6	7	50.7468370686722	3.75	3.25	2.25	4.75
2	4	3	2	5	2	6	1	4	2	3	4	5	5	4	3	2	6	5	4	2	6	5	3	5	6	5	4	4	4	5	6	6	4	4	3	2	5	6	6	5	3	6	6	6	54.1013112444006	3.5	3.5	4.25	4.75
2	2	3	2	6	2	6	1	4	1	1	1	1	1	1	1	2	2	4	3	1	6	5	6	7	3	3	3	3	1	1	1	2	2	2	2	3	7	7	7	6	1	1	2	2	47.2469954445186	1	1.25	2.5	6
1	2	3	1	7	2	6	1	4	7	7	7	7	7	7	7	7	7	7	7	7	7	7	7	7	7	7	7	7	7	7	7	7	7	7	7	7	7	7	7	7	7	7	7	7	52.8739019338275	7	7	7	7
1	3	3	2	1	5	6	1	4	6	6	6	6	7	7	7	7	5	5	4	5	7	7	7	6	3	4	2	2	6	6	7	6	6	6	7	4	2	4	1	2	6	7	6	5	48.0266196894882	6	7	4.75	6.75
2	2	3	1	2	5	6	1	4	7	7	7	6	7	7	7	7	6	6	6	6	3	3	2	3	5	5	5	4	1	1	1	2	7	7	7	7	7	7	7	7	7	7	7	7	50.1111484048158	6.75	7	6	2.75
2	3	3	2	4	5	6	1	4	6	6	6	6	6	5	6	5	7	6	7	6	4	4	3	3	6	6	6	5	7	7	7	7	6	6	6	7	6	6	6	6	7	7	7	7	53.9363395980755	6	5.5	6.5	3.5
2	3	3	2	4	5	6	1	4	4	4	4	4	6	6	6	4	6	6	6	5	5	6	6	5	6	6	7	7	6	5	7	6	4	4	4	5	5	6	4	4	5	6	4	5	51.4827022504968	4	5.5	5.75	5.5
2	3	3	2	7	5	6	1	4	5	5	5	5	5	5	5	5	5	5	5	5	5	5	5	5	5	5	5	5	5	5	5	5	5	5	5	5	5	5	5	5	5	5	5	5	56.0198100424674	5	5	5	5
2	5	3	2	7	5	6	1	4	6	6	7	4	6	7	5	5	4	4	3	4	3	2	3	3	3	3	3	4	6	6	6	6	7	6	7	7	5	5	4	5	6	6	6	6	48.4372715595954	5.75	5.75	3.75	2.75
2	2	3	1	1	6	6	1	4	5	4	6	5	6	7	6	4	6	4	6	7	5	5	4	5	7	7	6	6	6	5	6	7	6	6	6	7	6	5	6	7	6	7	6	4	52.9497700952091	5	5.75	5.75	4.75
2	4	3	3	2	2	6	1	5	7	7	7	6	7	7	7	7	6	5	6	5	6	7	6	5	5	5	5	5	7	7	7	7	6	6	6	6	7	7	6	7	5	4	5	4	49.2923518365265	6.75	7	5.5	6
2	2	3	1	4	2	6	1	5	6	6	5	6	6	5	6	6	5	6	6	6	5	6	7	7	6	6	6	5	5	6	5	6	6	6	5	6	5	6	6	6	6	6	7	6	49.8391289999775	5.75	5.75	5.75	6.25
2	4	3	2	4	2	6	1	5	4	4	4	4	4	4	4	4	4	4	4	4	4	4	4	4	4	4	4	4	4	4	4	4	4	4	4	4	4	4	4	4	4	4	4	4	50.9404594466369	4	4	4	4
1	4	3	3	4	2	6	1	5	6	6	6	6	6	6	6	6	6	6	6	6	6	6	6	6	6	6	6	6	6	6	6	6	6	6	6	6	6	6	6	6	6	6	6	6	49.2161856261377	6	6	6	6
1	2	3	1	3	3	6	1	5	7	2	2	5	4	4	2	4	4	4	4	4	4	4	4	4	4	4	4	4	4	4	4	4	4	4	4	4	4	4	4	4	4	4	4	4	51.6344324217636	4	3.5	4	4
1	3	3	1	3	5	6	1	5	5	6	5	6	4	5	6	6	6	5	6	4	6	5	6	6	6	5	6	6	6	5	6	6	6	5	6	6	5	6	6	5	5	6	6	5	50.0771043845924	5.5	5.25	5.25	5.75
1	4	3	3	3	5	6	1	5	6	6	6	7	6	7	6	7	6	5	4	4	5	5	6	6	5	6	5	6	6	6	6	6	6	6	6	6	6	6	6	6	6	6	6	6	44.9930284449705	6.25	6.5	4.75	5.5
2	4	3	2	5	5	6	1	5	5	5	5	5	5	5	5	5	4	4	4	5	5	5	5	5	5	5	5	5	5	5	5	5	5	5	5	5	5	5	5	5	5	5	5	5	49.1883335693429	5	5	4.25	5
2	3	3	3	3	2	6	1	5	1	2	1	1	7	7	7	7	6	5	6	7	5	5	4	6	6	4	6	7	5	5	5	6	3	3	3	4	7	6	7	7	7	7	7	7	45.5490502282569	1.25	7	6	5
1	2	2	1	2	5	6	2	1	7	7	7	7	5	4	5	6	7	7	7	7	4	5	4	3	4	3	3	5	6	5	6	7	7	7	6	7	4	4	4	4	7	7	7	7	47.3413655685187	7	5	7	4
1	2	2	3	1	2	6	1	2	4	3	3	3	6	7	6	7	6	7	6	5	2	1	2	2	6	6	6	4	6	5	7	7	1	1	1	1	6	6	7	4	6	7	6	4	46.9428503535463	3.25	6.5	6	1.75
1	3	2	2	5	2	6	1	2	6	7	7	6	3	3	2	3	1	2	1	1	6	6	5	6	7	7	6	7	7	7	6	7	6	6	4	6	2	2	3	3	6	7	5	7	47.9572606208172	6.5	2.75	1.25	5.75
2	5	2	2	5	2	6	1	2	4	4	5	3	4	4	4	4	5	6	5	5	6	6	7	6	6	5	6	5	6	6	6	6	6	7	6	6	5	4	6	4	4	5	4	3	49.4370467035686	4	4	5.25	6.25
2	4	2	2	3	5	6	1	2	4	3	5	5	7	7	7	6	5	5	5	5	7	7	7	7	5	4	6	5	7	6	7	7	4	3	3	5	5	5	6	4	7	7	7	6	48.2871390182481	4.25	6.75	5	7
2	2	2	1	6	5	6	1	2	5	6	5	5	7	6	7	7	6	7	5	6	5	6	5	6	6	7	4	7	5	5	6	5	7	6	7	6	7	7	7	7	6	7	6	6	48.7553639294056	5.25	6.75	6	5.5
2	4	2	2	1	6	6	1	2	6	6	6	6	6	6	6	6	6	6	6	6	6	6	6	6	6	6	6	6	6	6	6	6	6	6	6	6	6	6	6	6	6	6	6	6	56.7494485723459	6	6	6	6
1	2	2	1	3	6	6	1	2	7	7	7	7	7	7	7	7	7	7	7	7	7	5	5	6	7	6	7	7	7	7	7	7	7	7	7	7	6	6	7	7	7	7	7	7	46.2249021588892	7	7	7	5.75
2	4	2	2	4	6	6	1	2	6	4	5	7	7	7	6	6	6	5	5	4	6	7	7	7	6	6	6	5	7	7	7	6	6	6	6	6	6	6	6	6	6	6	6	5	49.1881154587353	5.5	6.5	5	6.75
2	2	2	3	3	2	6	1	2	1	1	1	1	3	3	3	3	6	5	7	4	7	7	6	7	1	1	2	2	5	5	6	4	3	3	2	3	7	6	7	6	7	7	6	7	54.0157453782912	1	3	5.5	6.75
2	3	2	2	4	2	6	1	2	6	5	6	4	6	7	6	6	4	5	4	4	6	6	7	5	5	5	5	5	7	7	7	6	4	5	4	4	7	7	7	6	5	5	4	5	43.2057071982902	5.25	6.25	4.25	6
2	3	2	2	5	5	6	1	2	7	7	7	7	3	4	3	3	7	7	6	7	6	5	6	7	7	7	7	7	7	7	7	7	7	7	7	7	5	6	5	5	7	7	6	6	52.1567431518825	7	3.25	6.75	6
1	5	2	2	3	2	6	1	3	7	7	7	7	7	7	7	7	7	6	7	7	7	7	7	7	4	4	4	3	7	7	7	7	6	6	7	6	7	6	7	7	7	7	7	6	46.9252267442127	7	7	6.75	7
2	5	2	2	4	2	6	1	3	6	7	6	6	6	5	7	6	5	5	6	4	6	6	6	6	7	6	7	7	5	5	4	6	6	5	7	6	3	4	3	3	6	7	6	5	48.3908760504224	6.25	6	5	6
1	3	2	2	7	2	6	1	3	6	7	7	5	6	7	5	6	7	7	7	6	6	6	6	5	7	7	7	7	4	4	4	5	5	5	6	5	4	4	5	4	6	6	7	6	45.728618872647	6.25	6	6.75	5.75
2	3	2	2	2	5	6	1	3	5	5	5	5	5	5	6	6	6	6	7	6	5	6	6	5	6	7	6	7	6	6	5	6	5	6	6	5	6	6	5	6	5	6	5	6	51.762246167075	5	5.5	6.25	5.5
1	3	2	2	1	5	6	1	3	6	6	5	6	7	7	7	7	6	6	7	5	7	7	7	7	4	4	4	5	4	4	3	4	4	4	4	4	6	6	5	5	5	6	5	4	55.8407197347806	5.75	7	6	7
1	3	2	2	5	5	6	1	3	1	1	1	2	4	4	5	4	6	6	5	6	5	4	6	5	6	5	5	6	6	7	6	7	2	2	2	2	2	3	1	2	6	6	5	6	50.8172193900925	1.25	4.25	5.75	5
2	3	2	2	2	5	6	1	3	4	3	3	3	6	6	7	6	7	6	7	7	4	5	4	5	7	7	7	6	5	5	6	5	7	7	7	7	7	7	7	6	4	3	3	4	50.8032604690747	3.25	6.25	6.75	4.5
1	2	2	3	1	2	6	1	4	6	7	6	5	7	7	7	6	4	4	4	3	6	6	4	6	7	7	7	7	6	5	7	5	5	5	5	6	7	7	7	7	7	7	6	6	48.9359167918622	6	6.75	3.75	5.5
1	2	2	2	2	2	6	1	4	4	4	4	4	4	4	4	4	4	4	4	4	4	4	4	4	4	4	4	4	4	4	4	4	4	4	4	4	4	4	4	4	4	4	4	4	47.9468276258655	4	4	4	4
2	2	2	2	2	2	6	1	4	2	2	2	3	3	3	3	3	2	2	3	2	3	2	3	4	2	4	2	2	2	1	3	2	3	3	4	4	3	2	2	3	2	3	2	1	49.7599785889208	2.25	3	2.25	3
1	2	2	1	3	2	6	1	4	5	5	6	5	5	4	5	5	5	4	5	5	5	4	5	5	5	4	5	5	5	4	4	5	6	4	4	5	5	4	5	5	5	5	4	5	49.198448420653	5.25	4.75	4.75	4.75
2	3	2	3	4	2	6	1	4	2	3	4	3	3	3	4	3	3	2	3	4	3	2	3	3	3	4	5	4	4	5	6	5	4	5	6	5	5	6	6	5	4	5	6	6	52.8110439087122	3	3.25	3	2.75
2	5	2	2	5	2	6	1	4	4	5	5	6	5	6	5	6	5	5	6	6	4	5	5	5	5	5	5	5	6	6	6	6	5	6	6	5	6	6	6	6	5	5	5	6	49.6789514033971	5	5.5	5.5	4.75
2	4	2	2	1	5	6	1	4	7	7	6	6	7	7	7	7	6	6	5	5	5	5	5	6	2	3	2	2	7	7	7	6	7	6	7	7	7	7	7	6	7	7	7	7	46.2617828656586	6.5	7	5.5	5.25
1	4	2	2	4	5	6	1	4	6	5	5	7	5	6	4	5	5	5	5	5	4	4	3	5	7	7	7	6	7	7	7	7	6	5	7	6	6	6	6	7	4	3	5	5	47.0261776813919	5.75	5	5	4
2	5	2	2	5	5	6	1	4	5	5	5	4	6	5	5	6	4	3	5	5	5	5	4	6	4	5	3	5	6	5	6	6	6	7	6	6	6	7	4	7	7	7	7	6	47.8641269328846	4.75	5.5	4.25	5
2	4	2	3	3	2	6	1	5	5	6	6	6	6	6	6	6	6	7	6	6	5	5	5	6	5	5	6	5	5	5	5	5	5	6	5	7	5	6	5	6	5	6	6	5	49.9646328304872	5.75	6	6.25	5.25
2	3	2	2	4	2	6	1	5	6	6	6	7	5	5	4	5	6	5	6	7	5	6	5	6	5	5	5	5	6	6	6	6	6	6	6	6	6	6	6	6	6	6	6	6	51.7856983355492	6.25	4.75	6	5.5
1	3	2	3	4	2	6	1	5	4	5	6	7	5	6	4	4	6	5	6	5	6	6	6	5	4	4	5	4	5	5	6	6	6	6	6	6	5	6	5	6	5	6	6	6	54.9799851224669	5.5	4.75	5.5	5.75
2	4	2	2	6	2	6	1	5	6	7	6	5	5	5	6	5	1	1	1	1	6	5	7	7	6	6	6	5	6	7	7	6	7	7	7	7	7	7	7	7	6	4	6	5	56.4121873444641	6	5.25	1	6.25
1	3	2	3	7	2	6	1	5	6	5	6	5	5	6	6	5	5	5	6	5	6	6	6	6	6	5	6	6	6	6	6	6	6	5	6	5	6	6	6	6	6	6	6	6	56.9366976757468	5.5	5.5	5.25	6
2	3	2	1	2	5	6	1	5	5	6	5	7	7	7	7	6	5	5	4	4	7	6	5	6	5	6	7	7	5	6	5	7	6	5	6	6	5	5	6	5	6	7	7	6	47.309539041526	5.75	6.75	4.5	6
1	2	2	2	2	5	6	1	5	2	3	1	1	5	4	5	6	3	3	3	4	6	7	5	4	6	6	4	7	6	5	7	7	6	6	7	5	6	7	6	5	6	4	6	6	44.7464668329449	1.75	5	3.25	5.5
2	2	2	3	2	5	6	1	5	5	5	5	4	6	6	4	6	6	6	5	7	1	2	1	1	7	7	7	6	2	2	1	4	7	7	6	7	5	4	6	6	7	6	7	7	47.6944007961949	4.75	5.5	6	1.25
1	4	2	3	4	5	6	1	5	5	5	6	6	6	6	6	6	6	6	6	6	6	6	6	6	7	6	6	6	6	6	6	6	6	6	6	6	6	6	6	6	6	6	6	6	50.5468255417297	5.5	6	6	6
2	3	2	2	4	2	6	1	5	6	6	4	6	4	5	5	4	4	3	4	5	3	4	4	2	7	7	6	7	3	3	2	3	7	7	7	7	7	7	6	7	7	7	7	7	51.7492642220886	5.5	4.5	4	3.25
2	5	1	2	1	2	6	2	1	3	3	3	3	3	2	3	4	5	4	6	5	4	4	4	4	6	5	7	6	1	2	1	1	5	6	4	5	6	6	6	7	5	4	4	6	49.9226144645126	3	3	5	4
1	5	1	2	5	5	6	1	2	1	2	1	1	1	1	1	1	2	2	2	2	6	6	6	6	1	1	2	1	1	1	1	1	5	5	6	4	2	4	1	3	3	3	3	4	54.2797157799441	1.25	1	2	6
1	2	1	1	6	5	6	1	2	6	7	6	6	7	6	7	7	3	3	2	3	6	7	6	5	6	6	7	6	6	7	5	4	7	7	7	7	7	7	6	7	7	7	6	7	47.4069024184791	6.25	6.75	2.75	6
2	2	1	2	7	5	6	1	2	2	1	2	3	2	2	2	2	3	3	3	3	1	1	2	1	6	6	4	7	6	6	5	5	1	1	1	2	7	7	6	7	2	2	1	2	54.9273874075783	2	2	3	1.25
1	3	1	2	7	5	6	1	2	5	5	6	5	4	5	5	3	7	7	6	7	6	5	6	6	6	7	5	7	6	6	6	5	6	7	6	5	6	5	6	5	4	4	4	4	48.4485405381421	5.25	4.25	6.75	5.75
2	2	1	3	4	2	6	1	2	6	6	7	6	6	6	6	6	6	6	6	6	7	7	6	7	6	6	4	7	6	5	6	7	6	6	6	7	6	5	7	5	6	7	6	6	48.6996568445157	6.25	6	6	6.75
2	2	1	2	7	2	6	1	2	5	4	5	4	6	6	6	6	7	7	6	6	4	5	4	3	5	6	4	4	6	6	5	7	5	5	5	6	6	7	5	6	6	6	6	6	54.4389500381477	4.5	6	6.5	4
2	4	1	2	1	2	6	1	3	1	1	2	1	3	2	3	4	2	2	2	2	2	2	2	3	7	7	6	7	3	2	4	2	6	6	7	6	7	7	7	7	3	2	3	3	53.4440028861212	1.25	3	2	2.25
1	3	1	2	2	5	6	1	3	6	5	6	6	6	6	7	6	6	5	6	6	7	7	7	7	6	5	7	6	6	5	6	7	3	4	3	3	6	6	5	5	4	3	4	5	51.8095883055261	5.75	6.25	5.75	7
2	3	1	2	2	5	6	1	3	6	5	7	6	1	1	1	2	5	4	6	4	2	2	3	2	2	2	2	1	1	1	1	2	3	3	3	3	6	5	5	5	3	2	3	4	44.9586690510786	6	1.25	4.75	2.25
2	2	1	2	3	5	6	1	3	6	6	6	7	2	2	3	2	7	7	7	6	6	6	6	5	7	7	7	7	6	7	5	6	6	5	4	6	2	2	3	1	7	7	7	6	51.9610953150776	6.25	2.25	6.75	5.75
1	2	1	1	2	2	6	1	4	5	4	6	5	6	6	6	4	5	5	6	4	3	3	3	2	1	1	2	2	5	5	6	5	6	6	6	7	5	6	5	6	5	6	4	5	47.243210848387	5	5.5	5	2.75
2	5	1	2	3	2	6	1	4	4	5	5	6	6	5	5	5	5	6	6	6	6	6	6	6	7	7	6	6	6	6	5	6	5	5	6	6	5	5	5	6	5	6	5	5	47.0384909716563	5	5.25	5.75	6
1	2	1	1	6	5	6	1	4	7	7	6	6	4	4	4	4	5	5	5	5	6	4	6	6	4	4	3	4	7	7	7	6	7	7	6	6	6	6	6	6	6	7	4	6	48.3173361779446	6.5	4	5	5.5
1	4	1	2	7	5	6	1	4	5	6	4	5	7	7	7	7	4	5	3	4	6	6	5	7	6	7	6	6	3	2	2	3	6	7	4	4	7	6	6	7	6	6	5	7	51.515622740711	5	7	4	6
2	3	1	2	7	5	6	1	4	6	7	6	6	7	7	7	6	7	7	6	7	6	6	5	6	6	5	7	6	5	4	5	4	6	7	6	5	7	7	6	6	6	5	7	6	44.6711011779285	6.25	6.75	6.75	5.75
2	4	1	2	7	5	6	1	4	7	7	7	7	5	5	6	5	6	6	6	5	5	6	5	6	6	6	7	6	7	7	7	6	6	7	5	6	6	6	6	6	7	7	6	7	48.8981696646119	7	5.25	5.75	5.5
1	3	1	2	5	2	6	1	4	5	5	4	5	6	5	7	6	5	5	5	5	5	6	5	4	6	6	6	6	5	6	6	5	5	5	4	5	6	4	6	7	7	7	6	7	46.9353522079121	4.75	6	5	5
1	4	1	3	6	5	6	1	5	6	6	7	6	6	6	6	6	5	6	4	4	4	3	3	4	6	7	7	5	6	5	4	7	6	6	6	6	5	5	5	6	7	7	7	7	46.926768060958	6.25	6	4.75	3.5
2	5	2	2	6	4	1	1	2	3	4	3	3	4	4	5	5	5	4	3	4	3	4	3	3	3	4	3	3	3	3	2	6	3	4	5	3	5	4	3	3	3	3	5	5	47.2693439274903	3.25	4.5	4	3.25
1	2	3	1	3	1	1	1	1	4	4	4	4	7	7	7	7	7	7	7	7	4	7	7	7	7	7	7	7	7	7	7	7	7	7	7	7	7	7	7	7	7	7	7	7	49.8883630162799	4	7	7	6.25
1	4	1	2	3	1	1	1	1	7	7	7	7	7	7	7	7	7	7	7	7	7	7	7	7	7	7	7	7	7	7	7	7	7	7	7	7	7	7	7	7	7	7	7	7	49.1733555021866	7	7	7	7
1	4	2	2	3	2	1	1	1	7	7	7	7	7	7	7	7	7	7	7	7	7	7	7	7	7	7	7	7	7	7	7	7	7	7	7	7	7	7	7	7	4	7	7	7	48.9186752609854	7	7	7	7
1	1	3	1	5	3	1	1	1	3	4	3	3	3	4	2	3	4	2	2	3	3	4	3	3	3	3	5	5	5	5	5	6	3	4	4	5	3	5	3	3	3	3	3	3	44.4321508577181	3.25	3	2.75	3.25
2	3	1	2	3	4	1	1	1	4	4	4	4	4	4	4	4	4	4	4	4	4	4	4	4	4	4	4	4	4	4	4	4	4	4	4	4	4	4	4	4	4	4	4	4	44.6988277658856	4	4	4	4
2	5	2	2	8	4	2	1	1	3	3	3	3	3	2	2	2	4	5	6	5	5	4	3	3	6	5	4	6	6	4	6	4	4	5	4	5	5	4	5	6	4	6	6	6	49.0481483304068	3	2.25	5	3.75
1	1	1	1	4	3	1	2	1	7	7	7	7	7	7	7	7	7	7	7	7	7	7	7	7	7	7	7	7	7	7	7	7	7	7	7	7	7	7	7	7	7	7	7	7	48.6576316867177	7	7	7	7
2	3	2	2	3	4	2	1	1	1	1	2	2	2	2	1	1	1	1	1	1	1	1	1	1	1	1	1	1	1	1	2	1	1	1	1	2	1	1	1	1	1	2	2	2	44.6443881846602	1.5	1.5	1	1
2	3	3	2	8	4	2	1	1	4	4	4	4	4	4	4	4	4	4	4	4	4	4	4	4	4	4	4	4	4	4	4	4	4	4	4	4	4	4	4	4	4	4	4	4	45.4276480171214	4	4	4	4
2	4	1	2	8	4	2	1	1	7	7	7	7	7	7	7	7	7	7	7	7	7	7	7	7	7	7	7	7	7	7	7	7	7	7	7	7	7	7	7	7	7	7	7	7	53.0391833818716	7	7	7	7
2	5	2	2	6	2	1	1	1	4	4	4	4	4	4	4	4	4	4	4	4	4	4	4	4	4	4	4	4	4	4	4	4	4	4	4	4	4	4	4	4	4	4	4	4	52.2050830413469	4	4	4	4
2	5	3	2	3	1	1	1	1	3	3	3	3	3	3	3	3	3	3	3	3	3	3	3	3	3	3	3	3	3	3	3	3	3	3	3	3	3	3	3	3	3	3	3	3	51.751763550635	3	3	3	3
2	4	1	1	4	1	1	1	1	3	7	2	4	4	4	4	3	5	3	4	7	4	7	7	7	7	7	7	7	7	7	7	7	7	5	5	5	5	6	6	7	5	5	5	5	50.0426350057575	4	3.75	4.75	6.25
1	5	2	4	6	1	1	1	1	4	4	4	4	4	4	4	4	4	4	4	4	4	4	4	4	4	4	4	4	4	4	4	4	4	4	4	4	4	4	4	4	4	4	4	4	47.359173500469	4	4	4	4
1	4	3	2	8	2	1	1	1	4	7	6	7	7	7	7	7	7	7	7	7	7	7	7	7	7	7	7	7	7	7	4	7	7	7	7	7	7	7	4	7	7	7	7	7	54.5501485974721	6	7	7	7
2	1	1	1	4	3	1	1	1	4	4	4	4	4	4	4	4	4	4	4	4	4	4	4	4	4	4	4	4	4	4	4	4	4	4	4	4	4	4	4	4	4	4	4	4	49.2009559109433	4	4	4	4
2	2	2	1	4	3	1	1	1	4	4	4	4	4	4	4	4	4	4	4	4	4	4	4	4	4	4	4	4	4	4	4	4	4	4	4	4	4	4	4	4	4	4	4	4	49.9557879632863	4	4	4	4
2	1	3	1	7	3	1	1	1	4	4	4	4	4	4	4	4	4	4	4	4	4	4	4	4	4	4	4	4	4	4	4	4	4	4	4	4	4	4	4	4	4	4	4	4	54.0907149015699	4	4	4	4
2	3	1	2	4	4	1	1	1	4	4	4	4	4	4	4	4	4	4	4	4	4	4	4	4	4	4	4	4	4	4	4	4	4	4	4	4	4	4	4	4	4	4	4	4	49.3579012093324	4	4	4	4
2	3	2	2	7	4	1	1	1	4	4	4	4	4	4	4	4	4	4	4	4	4	4	4	4	4	4	4	4	4	4	4	4	4	4	4	4	3	4	4	4	4	4	4	4	49.0443053908434	4	4	4	4
2	5	3	4	4	1	2	1	1	4	4	4	4	4	4	4	4	3	3	3	3	3	4	3	4	4	3	3	3	3	3	4	4	4	4	3	4	4	4	4	4	4	4	4	4	52.0863105987489	4	4	3	3.5
2	3	1	2	4	2	2	1	1	4	4	4	4	4	4	4	4	4	4	4	4	4	4	4	4	4	4	4	4	4	4	4	4	4	4	4	4	4	4	4	4	4	4	4	4	47.0575993446984	4	4	4	4
1	3	2	2	8	2	2	1	1	4	4	4	4	4	4	4	4	4	4	4	4	4	4	4	4	4	4	4	4	4	4	4	4	4	4	4	4	4	4	4	4	4	4	4	4	49.9896678353952	4	4	4	4
2	2	3	1	3	3	2	1	1	4	4	4	4	4	4	4	4	4	4	4	4	4	4	4	4	4	4	4	4	4	4	4	4	4	4	4	4	4	4	4	4	4	4	4	4	53.1734022297194	4	4	4	4
2	4	1	2	3	4	2	1	1	4	4	4	4	4	4	4	4	4	4	4	4	4	4	4	4	4	4	4	4	4	4	4	4	4	4	4	4	4	4	4	4	4	4	4	4	45.8455128809936	4	4	4	4
2	4	2	2	4	4	2	1	1	4	4	4	4	4	4	4	4	4	4	4	4	4	4	4	4	4	4	4	4	4	4	4	4	4	4	4	4	4	4	4	4	4	4	4	4	49.1584393796083	4	4	4	4
2	4	3	2	5	4	2	1	1	3	3	3	3	3	3	3	3	3	3	3	3	3	3	4	3	3	3	3	3	3	3	3	3	3	3	3	3	3	3	3	3	3	3	3	3	47.6610817537861	3	3	3	3.25
2	4	1	2	6	4	2	1	1	4	4	4	4	4	4	4	4	4	4	4	4	4	4	4	4	4	4	4	4	4	4	4	4	4	4	4	4	4	4	4	4	4	4	4	4	49.0563540898365	4	4	4	4
2	4	2	2	6	4	2	1	1	4	4	4	4	4	4	4	4	4	4	4	4	4	4	4	4	4	4	4	4	4	4	4	4	4	4	4	4	4	4	4	4	4	4	4	4	46.5825880129787	4	4	4	4
2	4	3	2	6	4	2	1	1	4	4	4	4	4	4	4	4	4	4	4	4	4	4	4	4	4	4	4	4	4	4	4	4	4	4	4	4	4	4	4	4	4	4	4	4	53.4422986316197	4	4	4	4
2	3	1	2	8	4	2	1	1	4	4	4	4	4	4	4	4	4	4	4	4	4	4	4	4	4	4	4	4	4	4	4	4	4	4	4	4	4	4	4	4	4	4	4	4	54.0640451383441	4	4	4	4
1	4	2	2	4	6	2	1	1	4	4	4	4	4	4	4	4	4	4	4	4	4	4	4	4	4	4	4	4	4	4	4	4	4	4	4	4	4	4	4	4	4	4	4	4	46.33327897497	4	4	4	4
1	1	2	1	5	3	1	2	1	4	4	4	4	4	4	4	4	4	4	4	4	4	4	4	4	4	4	5	5	4	4	4	4	4	4	4	4	4	4	4	4	4	4	4	4	53.1802458738769	4	4	4	4
2	1	3	1	5	3	1	2	1	7	7	7	7	4	4	5	4	6	6	6	7	5	5	5	5	6	5	7	5	6	6	5	7	5	5	6	5	6	6	5	7	5	6	5	4	52.9081768575553	7	4.25	6.25	5
1	1	1	1	7	3	1	2	1	7	7	6	6	4	4	4	4	3	4	2	3	6	6	7	4	6	6	5	6	3	3	3	2	7	7	6	7	6	5	5	7	6	6	6	6	46.6565883019286	6.5	4	3	5.75
2	5	2	4	1	5	2	2	1	6	6	6	6	7	7	6	7	6	4	7	6	7	7	7	7	5	6	5	6	5	5	5	5	5	5	5	5	6	7	6	6	6	6	6	6	55.283340710681	6	6.75	5.75	7
1	4	3	2	2	5	2	2	1	7	6	7	7	6	6	6	6	7	7	7	6	4	4	4	4	6	6	6	6	6	7	6	5	6	6	6	5	5	6	5	4	6	6	4	6	51.4408726381895	6.75	6	6.75	4
2	3	1	2	3	1	1	1	2	7	7	7	7	7	7	7	7	7	4	4	7	7	7	7	7	7	7	7	7	4	4	4	4	4	4	4	4	7	7	7	7	7	7	7	7	53.1102795286145	7	7	5.5	7
1	2	2	2	4	1	1	1	2	2	3	1	3	3	3	3	2	3	3	3	3	3	3	3	3	1	1	2	1	3	4	4	3	2	2	2	2	6	4	6	6	1	2	1	1	43.6227023033218	2.25	2.75	3	3
1	1	3	1	5	1	1	1	2	3	3	4	3	3	3	3	3	3	2	2	3	3	3	4	4	5	5	5	5	5	5	5	5	3	4	5	4	4	5	5	5	5	6	5	5	55.1295526931249	3.25	3	2.5	3.5
2	1	1	1	6	1	1	1	2	4	3	4	3	4	3	3	2	2	3	5	5	4	3	3	3	4	4	5	6	4	5	6	6	4	5	4	4	4	5	6	6	4	5	5	4	48.6696083991211	3.5	3	3.75	3.25
2	3	2	2	6	1	1	1	2	3	3	2	3	4	3	4	4	3	2	3	4	3	4	3	2	1	1	2	1	1	1	1	1	3	2	4	3	6	7	7	4	2	1	2	2	51.3873015380644	2.75	3.75	3	3
2	2	3	3	6	1	1	1	2	6	6	6	7	3	4	3	2	7	7	6	7	6	7	5	5	6	7	7	5	6	6	6	6	4	5	3	5	6	7	6	7	6	7	5	7	49.7569321737101	6.25	3	6.75	5.75
2	3	1	2	8	1	1	1	2	4	4	4	4	4	4	4	4	4	4	4	4	4	4	4	4	4	4	4	4	5	5	5	5	4	4	4	4	5	5	5	5	4	4	4	4	45.7865347392439	4	4	4	4
2	1	2	1	1	3	1	1	2	6	6	7	6	2	3	3	2	6	6	4	6	6	6	5	6	6	5	7	7	2	2	3	1	6	6	6	6	4	4	3	4	6	5	7	6	52.6107567732272	6.25	2.5	5.5	5.75
1	1	3	1	1	3	1	1	2	6	4	6	6	6	6	6	6	4	5	4	4	6	6	7	6	6	6	7	6	4	4	5	5	5	5	5	4	7	7	7	6	6	6	6	6	48.5738101644141	5.5	6	4.25	6.25
2	1	1	1	1	3	1	1	2	3	3	4	3	1	1	1	2	5	4	5	5	1	2	1	1	2	2	1	3	3	2	3	3	2	1	4	1	5	5	5	5	2	1	2	3	47.2889664495533	3.25	1.25	4.75	1.25
1	1	2	1	1	3	1	1	2	1	1	1	2	1	1	1	1	3	3	4	3	3	4	3	3	1	2	1	1	1	1	2	1	3	2	3	2	2	1	3	2	3	4	3	3	44.0344978394642	1.25	1	3.25	3.25
1	1	3	1	1	3	1	1	2	4	4	5	4	5	5	5	5	6	5	4	6	7	6	7	7	7	7	7	7	6	7	5	6	7	7	6	7	5	6	5	4	6	4	6	7	52.2892261680205	4.25	5	5.25	6.75
1	1	1	1	2	3	1	1	2	4	3	4	4	7	7	7	7	6	5	6	6	7	7	6	6	6	6	6	6	7	6	6	7	5	5	6	4	6	5	7	6	7	7	7	6	48.7573085191552	3.75	7	5.75	6.5
2	1	2	1	2	3	1	1	2	4	5	5	3	6	6	5	7	3	3	3	4	6	6	7	5	4	4	4	4	2	3	3	3	4	3	3	4	6	5	7	7	4	4	5	4	47.5095083388502	4.25	6	3.25	6
1	1	3	1	2	3	1	1	2	7	7	7	6	7	7	7	7	6	5	6	7	4	3	5	4	4	3	4	4	4	4	4	4	5	5	5	4	4	5	4	3	7	6	6	7	47.4039141867917	6.75	7	6	4
1	1	1	1	2	3	1	1	2	7	7	7	6	7	7	7	7	6	5	6	7	4	3	5	4	4	3	4	4	4	4	4	4	5	5	5	4	4	5	4	3	7	6	6	7	43.8651615457631	6.75	7	6	4
1	1	2	1	3	3	1	1	2	4	3	4	5	6	5	6	6	7	7	7	7	6	6	6	6	7	6	7	7	5	6	5	4	6	7	5	7	6	5	7	6	6	6	6	6	48.5716022477695	4	5.75	7	6
1	1	3	1	3	3	1	1	2	7	7	6	7	6	6	6	7	2	2	1	2	1	1	2	1	5	6	5	4	5	6	4	5	7	6	7	7	4	5	5	3	5	4	5	6	44.1134236614135	6.75	6.25	1.75	1.25
1	1	1	1	3	3	1	1	2	2	1	3	2	2	4	1	2	3	2	2	4	3	4	3	2	5	6	5	4	3	3	4	4	1	2	1	1	4	3	5	5	1	1	1	2	44.8349717993305	2	2.25	2.75	3
1	1	2	1	3	3	1	1	2	6	6	5	6	2	3	1	2	3	4	2	4	6	7	7	5	1	2	1	1	1	1	2	1	5	4	5	6	1	1	1	2	1	1	2	1	51.122389828379	5.75	2	3.25	6.25
1	1	3	1	3	3	1	1	2	6	5	7	7	6	6	7	6	7	7	7	7	7	6	7	7	6	6	7	6	4	4	3	5	5	4	5	5	7	7	7	6	5	5	6	5	52.1278021529587	6.25	6.25	7	6.75
1	1	1	1	3	3	1	1	2	5	6	4	5	4	4	4	5	7	7	7	6	6	6	6	6	6	6	7	6	4	5	3	4	4	3	5	4	6	6	6	5	5	5	4	5	48.3092476758428	5	4.25	6.75	6
2	1	2	1	4	3	1	1	2	5	5	6	6	6	6	6	7	7	7	7	6	6	6	6	6	6	6	6	6	6	6	6	6	6	6	6	6	6	6	6	6	6	6	6	6	51.1462815386387	5.5	6.25	6.75	6
1	1	3	1	4	3	1	1	2	5	5	5	5	5	5	5	5	5	5	5	5	5	5	5	5	5	5	5	5	5	5	5	5	5	5	5	5	5	5	5	5	5	5	5	5	55.0524295613187	5	5	5	5
1	1	1	1	4	3	1	1	2	7	6	7	7	4	3	5	5	4	5	5	4	6	6	7	4	6	6	7	6	7	7	7	7	4	4	4	4	4	4	4	5	5	5	6	5	50.2297468669621	6.75	4.25	4.5	5.75
1	1	2	1	4	3	1	1	2	5	6	4	5	5	5	4	5	6	7	6	6	5	5	5	5	4	4	3	4	6	6	6	7	4	3	5	5	5	4	5	6	4	5	3	4	52.2191639154906	5	4.75	6.25	5
1	1	3	1	4	3	1	1	2	7	6	7	7	4	3	3	5	6	6	6	6	6	4	7	6	5	6	5	5	6	6	6	7	7	7	7	7	6	4	7	5	4	4	4	5	45.9990895196483	6.75	3.75	6	5.75
1	1	1	1	4	3	1	1	2	6	6	7	7	1	1	1	1	5	5	4	5	6	6	5	7	2	2	2	2	2	3	1	2	2	1	2	1	2	2	2	2	3	4	2	3	46.8908580387386	6.5	1	4.75	6
1	1	2	1	5	3	1	1	2	5	5	5	5	5	5	5	6	6	6	5	6	5	5	5	5	6	5	6	5	5	5	6	5	6	6	6	6	6	6	6	6	5	5	6	6	46.9010632009748	5	5.25	5.75	5
1	1	3	1	5	3	1	1	2	3	3	2	4	5	4	5	5	7	7	6	7	6	6	5	5	7	7	6	6	5	5	6	5	7	7	7	7	7	6	7	7	7	6	7	6	49.3216423556839	3	4.75	6.75	5.5
1	1	1	1	5	3	1	1	2	7	7	7	7	6	6	6	6	6	7	6	6	2	2	2	2	3	4	3	2	7	7	7	7	6	6	5	7	6	5	6	7	6	5	6	7	50.781112002232	7	6	6.25	2
2	1	2	1	5	3	1	1	2	7	7	6	7	7	7	6	7	7	7	7	7	7	7	7	6	5	6	4	4	4	3	4	5	6	7	6	5	6	6	7	5	6	6	5	7	46.2067903564307	6.75	6.75	7	6.75
2	1	3	1	5	3	1	1	2	7	7	6	7	7	7	6	7	7	7	7	7	7	7	7	6	5	6	4	4	4	3	4	5	6	7	6	5	6	6	7	5	6	6	5	7	55.2256256403427	6.75	6.75	7	6.75
2	1	1	1	5	3	1	1	2	6	5	6	7	6	6	6	6	6	7	6	6	6	5	7	5	6	6	6	6	4	4	4	4	5	5	5	5	6	7	6	6	6	6	6	7	47.8952999386414	6	6	6.25	5.75
2	1	2	1	5	3	1	1	2	5	4	4	6	7	6	7	7	5	5	6	5	6	6	6	6	4	5	3	3	5	5	6	4	6	6	6	5	6	4	7	7	6	6	7	6	46.1561287397685	4.75	6.75	5.25	6
2	1	3	1	5	3	1	1	2	4	4	4	3	6	6	7	6	5	5	5	5	7	6	7	7	5	6	6	4	6	6	6	5	6	6	6	5	7	7	7	7	6	7	6	6	51.2976948666682	3.75	6.25	5	6.75
2	1	1	1	5	3	1	1	2	4	4	5	3	5	6	4	4	7	6	7	7	4	4	4	4	6	7	5	4	7	6	7	7	5	6	6	4	6	6	6	6	6	6	5	6	50.7161195084938	4	4.75	6.75	4
2	1	2	1	5	3	1	1	2	5	5	6	6	5	6	4	4	6	7	7	6	7	7	6	7	4	4	4	4	6	5	6	5	7	6	7	7	5	6	5	4	5	5	5	5	46.9777550965984	5.5	4.75	6.5	6.75
1	1	3	1	5	3	1	1	2	6	4	6	7	6	5	6	7	7	6	7	7	5	5	6	6	5	4	4	5	6	6	6	7	6	7	4	7	7	6	6	7	4	5	4	4	53.1818602775141	5.75	6	6.75	5.5
1	1	1	1	6	3	1	1	2	5	4	5	4	5	4	5	4	5	4	5	4	5	4	5	4	5	4	4	4	5	4	5	5	5	4	5	4	4	4	5	4	5	4	5	5	49.4568134347993	4.5	4.5	4.5	4.5
2	1	2	1	6	3	1	1	2	5	6	4	4	4	4	5	4	7	7	6	7	5	6	5	4	4	5	3	3	6	6	6	6	5	5	4	4	7	7	7	6	6	6	7	7	48.3211718758011	4.75	4.25	6.75	5
2	1	3	1	6	3	1	1	2	6	5	6	6	5	4	5	5	5	5	5	4	5	6	5	5	6	7	6	7	5	5	5	5	5	5	5	5	6	6	7	4	7	6	7	7	54.3557536105282	5.75	4.75	4.75	5.25
2	1	1	1	6	3	1	1	2	6	5	6	6	5	4	5	5	5	5	5	4	5	6	5	5	6	7	6	7	5	5	5	5	5	5	5	5	6	6	7	4	7	6	7	7	52.0523742735675	5.75	4.75	4.75	5.25
2	1	2	1	6	3	1	1	2	4	5	4	3	5	4	6	4	4	4	4	5	7	7	6	7	6	6	4	6	7	7	7	6	6	5	7	6	6	6	6	7	5	5	5	5	50.0642733044867	4	4.75	4.25	6.75
1	1	3	1	6	3	1	1	2	6	7	6	5	5	6	5	6	6	6	7	6	4	4	4	4	6	7	6	4	6	5	7	6	5	4	4	5	6	6	6	5	4	5	5	4	52.530314373144	6	5.5	6.25	4
2	1	1	1	6	3	1	1	2	6	6	6	7	7	6	7	7	6	6	6	6	7	6	7	6	5	5	5	5	7	7	6	7	5	5	5	5	6	5	6	7	5	5	5	5	54.5680644244799	6.25	6.75	6	6.5
2	1	2	1	7	3	1	1	2	4	3	3	2	4	3	3	3	4	2	3	3	3	5	3	4	4	3	4	5	5	6	6	6	5	6	7	6	5	6	6	5	6	5	5	6	49.2902483095492	3	3.25	3	3.75
2	1	3	1	7	3	1	1	2	7	7	7	7	2	2	4	2	6	6	5	6	5	6	4	5	5	6	5	5	6	7	7	6	5	4	4	6	5	6	5	4	5	6	5	5	45.0969420980792	7	2.5	5.75	5
1	1	1	1	1	1	2	1	2	4	5	5	4	5	5	5	5	4	4	4	4	4	4	4	4	4	4	4	4	4	4	4	4	4	4	4	4	4	4	4	4	4	4	4	4	48.255100642287	4.5	5	4	4
2	2	2	2	7	2	2	1	2	5	5	5	5	4	4	5	5	5	5	5	5	5	5	5	5	5	5	5	5	5	5	5	5	5	5	5	5	5	5	5	5	5	5	6	5	52.3715519840578	5	4.5	5	5
2	2	3	2	8	2	2	1	2	6	6	6	6	6	6	6	6	6	6	6	6	6	6	6	6	6	6	6	6	6	6	6	6	6	6	6	6	6	6	6	6	6	6	6	6	48.5457801262499	6	6	6	6
2	1	1	1	1	3	2	1	2	6	4	7	6	3	2	3	3	6	7	6	7	6	6	6	7	4	4	5	3	5	5	4	5	5	5	4	5	5	5	5	5	5	5	5	5	45.3686521112347	5.75	2.75	6.5	6.25
2	1	2	1	1	3	2	1	2	5	6	4	5	5	5	6	6	7	7	7	7	6	7	7	4	6	5	7	5	4	5	4	3	7	7	6	7	5	4	6	6	5	6	4	5	48.5876288832259	5	5.5	7	6
1	1	3	1	1	3	2	1	2	5	5	6	5	6	5	5	6	4	4	3	4	7	7	6	7	7	6	7	6	5	4	4	5	5	4	6	5	7	7	6	7	7	7	7	6	50.6511579117033	5.25	5.5	3.75	6.75
1	1	1	1	1	3	2	1	2	4	3	5	4	4	4	4	4	3	2	3	3	6	7	6	6	6	6	7	6	4	4	4	4	3	4	3	4	5	5	4	5	4	4	5	3	46.2309241527889	4	4	2.75	6.25
2	1	2	1	1	3	2	1	2	3	3	2	4	1	1	2	1	6	7	6	4	6	5	6	7	4	4	4	4	4	4	5	4	5	6	4	5	4	5	3	4	4	4	3	4	48.4543794896462	3	1.25	5.75	6
1	1	3	1	1	3	2	1	2	1	1	1	1	3	3	2	3	1	1	1	1	2	1	2	2	4	5	4	4	2	2	2	2	2	2	2	3	3	2	3	4	3	3	4	3	51.2818993351388	1	2.75	1	1.75
2	1	1	1	1	3	2	1	2	4	5	3	4	4	4	4	4	6	7	6	6	4	5	3	5	1	1	1	2	5	5	5	6	6	5	6	6	7	7	7	6	6	6	7	7	49.3405602848722	4	4	6.25	4.25
2	1	2	1	1	3	2	1	2	6	6	4	7	4	5	3	3	4	4	3	4	6	6	7	5	6	5	6	6	7	7	7	7	6	7	7	7	6	5	6	7	6	5	6	6	50.8127697301203	5.75	3.75	3.75	6
1	1	3	1	1	3	2	1	2	7	7	7	7	4	5	5	3	7	7	7	6	6	6	7	5	5	6	5	5	7	7	7	7	6	7	6	4	7	6	7	6	5	5	5	6	51.5969983169248	7	4.25	6.75	6
2	1	1	1	1	3	2	1	2	7	7	6	7	7	7	6	7	4	4	3	3	6	6	7	7	5	5	4	4	5	5	5	6	6	6	6	6	5	5	4	6	7	7	7	6	42.1535627349949	6.75	6.75	3.5	6.5
1	1	2	1	1	3	2	1	2	3	4	3	3	1	2	1	1	5	6	5	5	6	7	7	4	1	1	1	2	1	1	1	1	1	1	1	1	6	7	5	7	3	4	4	2	48.9118933011866	3.25	1.25	5.25	6
1	1	3	1	1	3	2	1	2	5	4	5	5	7	6	7	7	7	6	7	7	7	7	7	7	6	5	7	6	7	6	7	7	5	5	6	6	5	6	4	5	6	6	5	7	50.7119465025766	4.75	6.75	6.75	7
2	1	1	1	1	3	2	1	2	6	5	6	7	6	6	6	5	7	7	7	7	7	6	7	7	7	7	7	7	5	6	6	5	6	6	5	7	6	7	5	7	5	4	5	4	50.3665529137286	6	5.75	7	6.75
1	1	2	1	1	3	2	1	2	4	5	4	4	5	4	6	4	6	4	6	5	6	6	6	6	5	5	5	5	4	5	5	5	6	5	7	7	7	7	6	7	6	6	6	6	52.6126032907272	4.25	4.75	5.25	6
2	1	3	1	2	3	2	1	2	1	1	1	1	5	6	5	6	7	7	7	7	3	4	3	3	2	2	2	2	2	2	2	1	2	2	3	1	3	2	3	3	2	4	2	2	45.313648279428	1	5.5	7	3.25
1	1	1	1	2	3	2	1	2	2	3	2	2	7	7	7	6	6	6	6	5	5	5	4	5	6	7	5	4	6	6	6	7	6	7	7	7	6	6	7	5	6	7	5	6	49.5133677853668	2.25	6.75	5.75	4.75
2	1	2	1	2	3	2	1	2	3	4	3	3	1	1	1	2	5	6	5	5	1	2	1	1	1	1	2	1	1	1	1	1	2	2	2	3	6	6	6	7	2	1	2	3	50.8573233430277	3.25	1.25	5.25	1.25
1	1	3	1	2	3	2	1	2	4	5	4	3	7	7	7	7	5	5	5	5	7	7	7	6	3	3	3	3	7	6	7	6	7	7	7	6	7	7	6	7	5	5	5	6	51.2171003212236	4	7	5	6.75
2	1	1	1	2	3	2	1	2	7	7	7	6	6	7	6	6	6	6	6	7	6	6	7	6	5	5	5	6	4	4	3	5	5	5	5	6	4	4	4	4	6	6	7	5	54.1955182906596	6.75	6.25	6.25	6.25
2	1	2	1	2	3	2	1	2	6	6	5	6	6	6	6	6	7	7	7	7	7	7	7	6	6	5	7	5	6	6	6	5	6	6	6	5	7	7	7	6	7	7	7	7	46.5314337222019	5.75	6	7	6.75
2	1	3	1	2	3	2	1	2	5	4	5	5	4	5	5	3	6	6	6	6	7	7	7	7	7	7	7	7	6	7	6	6	4	5	3	3	5	5	5	5	7	7	6	6	51.6823625263272	4.75	4.25	6	7
2	1	1	1	2	3	2	1	2	2	1	3	2	7	7	7	7	3	2	4	3	1	1	2	1	2	3	1	1	4	4	4	4	1	1	1	1	7	7	7	7	3	3	3	3	50.6779267878394	2	7	3	1.25
2	1	2	1	2	3	2	1	2	3	4	3	3	1	1	1	1	3	2	2	2	6	7	4	7	2	3	2	1	2	2	3	2	1	1	2	1	2	1	1	4	3	4	2	3	50.1190687981656	3.25	1	2.25	6
2	1	3	1	2	3	2	1	2	6	6	7	6	6	7	5	6	5	5	6	4	5	4	6	6	5	5	6	4	6	6	5	6	4	4	3	3	5	6	5	4	6	6	6	7	54.5595828912716	6.25	6	5	5.25
1	1	1	1	2	3	2	1	2	4	4	5	3	4	4	3	3	7	7	7	7	7	6	7	7	7	6	7	7	7	7	7	7	7	6	7	7	7	6	7	6	6	6	7	6	49.5837053965947	4	3.5	7	6.75
1	1	2	1	2	3	2	1	2	7	6	7	7	6	4	6	6	4	5	3	5	6	7	7	5	4	3	5	4	5	5	5	6	5	5	4	6	4	5	3	3	6	6	6	6	48.59345851248	6.75	5.5	4.25	6.25
2	1	3	1	2	3	2	1	2	3	3	4	3	5	4	5	5	1	1	1	2	3	3	3	2	1	1	2	1	2	2	3	4	2	2	2	2	6	6	7	5	2	2	1	1	45.5037246867176	3.25	4.75	1.25	2.75
2	1	1	1	2	3	2	1	2	3	4	3	2	1	1	1	1	2	2	2	2	2	1	3	2	3	3	2	3	3	3	3	4	2	1	2	3	1	1	1	2	3	2	2	4	51.0039773592694	3	1	2	2
2	1	2	1	2	3	2	1	2	6	6	5	7	6	6	5	7	5	5	5	5	4	3	4	4	6	5	6	6	4	5	3	4	6	7	5	6	4	5	5	4	6	7	5	6	40.8109691458862	6	6	5	3.75
2	1	3	1	2	3	2	1	2	5	5	5	5	4	3	4	5	7	7	7	7	6	6	7	5	4	3	5	4	6	4	7	7	5	5	4	5	5	5	6	6	6	4	7	5	51.2252816049071	5	4	7	6
2	1	1	1	2	3	2	1	2	4	5	4	5	6	5	7	7	4	4	4	5	4	3	4	4	7	7	6	7	6	6	5	6	5	5	5	4	5	4	4	6	5	5	5	6	51.4596170871108	4.5	6.25	4.25	3.75
2	1	2	1	2	3	2	1	2	5	4	5	6	5	5	5	5	4	3	4	4	4	4	4	5	6	5	6	6	4	4	4	5	4	4	3	4	6	6	7	5	4	4	5	4	51.7036287387588	5	5	3.75	4.25
1	1	3	1	2	3	2	1	2	6	6	7	6	7	6	7	7	5	5	6	5	5	6	6	4	6	6	7	4	5	4	5	6	6	6	6	7	4	4	5	3	6	6	5	6	47.7040699953927	6.25	6.75	5.25	5.25
2	1	1	1	2	3	2	1	2	5	4	5	5	5	5	5	6	6	7	6	5	5	6	6	4	7	7	7	7	6	6	6	6	6	5	5	7	7	7	7	7	5	4	6	4	49.3396571916288	4.75	5.25	6	5.25
1	1	2	1	2	3	2	1	2	7	7	7	7	6	6	6	5	6	6	6	7	5	5	5	5	5	5	5	6	6	5	6	6	7	6	7	7	7	6	7	7	6	6	5	6	46.5016349546183	7	5.75	6.25	5
1	1	3	1	3	3	2	1	2	3	3	4	2	4	5	5	3	6	7	6	5	5	5	5	5	6	7	6	6	7	7	6	7	7	6	7	7	4	3	4	4	4	4	4	5	46.1805259369632	3	4.25	6	5
1	1	1	1	3	3	2	1	2	7	6	7	6	7	7	6	7	7	7	6	7	6	6	7	5	3	2	3	2	7	7	7	6	4	4	4	3	6	5	6	6	7	6	7	7	44.6853861245352	6.5	6.75	6.75	6
1	1	2	1	3	3	2	1	2	7	6	7	6	7	7	6	7	7	7	6	7	6	6	7	5	3	2	3	2	7	7	7	6	4	4	4	3	6	5	6	6	7	6	7	7	47.7037576219041	6.5	6.75	6.75	6
1	1	3	1	3	3	2	1	2	3	2	3	3	5	6	4	5	3	4	3	3	2	2	1	4	3	3	4	3	6	6	6	6	3	2	3	3	1	1	1	1	1	1	2	2	48.4744679299482	2.75	5	3.25	2.25
2	1	1	1	3	3	2	1	2	5	6	4	6	6	6	6	7	6	4	6	7	6	6	6	7	3	3	2	2	5	5	6	5	4	3	5	3	2	3	2	2	6	7	5	6	50.4325162922922	5.25	6.25	5.75	6.25
1	1	2	1	3	3	2	1	2	2	2	1	2	7	7	6	7	5	4	5	4	2	1	2	2	2	2	2	2	6	7	5	4	4	4	4	4	6	7	6	4	5	4	4	6	52.1845584704781	1.75	6.75	4.5	1.75
1	1	3	1	3	3	2	1	2	2	2	1	2	7	7	6	7	5	4	5	4	2	1	2	2	2	2	2	2	6	7	5	4	4	4	4	4	6	7	6	4	5	4	4	6	53.1014558861923	1.75	6.75	4.5	1.75
1	1	1	1	3	3	2	1	2	6	5	7	5	2	2	1	4	2	2	1	2	3	2	4	4	7	7	7	6	5	4	6	5	3	3	3	3	6	7	6	5	6	6	6	7	48.6273345339211	5.75	2.25	1.75	3.25
2	1	2	1	3	3	2	1	2	6	6	6	6	3	4	2	4	6	5	7	4	2	1	2	2	3	2	3	3	1	1	1	1	2	2	4	1	7	7	7	7	6	7	5	6	46.5185373771209	6	3.25	5.5	1.75
1	1	3	1	3	3	2	1	2	7	7	7	7	7	7	6	7	7	7	6	7	7	7	6	6	6	7	6	7	5	5	5	5	4	5	4	3	7	7	7	7	7	7	7	7	52.2755243780771	7	6.75	6.75	6.5
2	1	1	1	3	3	2	1	2	4	4	4	3	4	4	4	4	2	2	2	2	5	5	6	4	7	7	7	7	2	4	1	2	5	5	5	6	4	4	4	4	4	4	4	5	52.8572239933681	3.75	4	2	5
2	1	2	1	3	3	2	1	2	6	4	7	7	1	2	1	1	5	4	5	5	6	5	6	7	3	2	3	4	6	6	6	6	6	6	4	7	7	7	7	7	7	7	7	6	45.6138911070776	6	1.25	4.75	6
1	1	3	1	3	3	2	1	2	7	7	7	6	7	7	7	7	6	7	6	6	6	7	6	7	6	5	6	7	4	5	3	4	7	7	7	7	7	7	6	6	7	6	7	7	52.0508816279985	6.75	7	6.25	6.5
2	1	1	1	3	3	2	1	2	7	6	7	6	4	5	4	3	4	4	4	5	6	6	6	5	5	5	5	5	4	4	4	4	7	6	7	7	4	4	4	4	6	7	6	5	49.6890426992577	6.5	4	4.25	5.75
1	1	2	1	3	3	2	1	2	2	1	3	2	4	5	3	5	6	7	6	6	1	1	1	2	6	6	5	7	2	2	3	2	3	2	3	3	1	1	1	1	3	4	2	4	48.9564984060181	2	4.25	6.25	1.25
2	1	3	1	3	3	2	1	2	5	4	5	5	2	4	1	3	6	6	7	6	3	4	3	3	1	1	2	2	2	2	2	3	2	1	2	2	2	2	2	1	3	4	3	2	51.0252636697212	4.75	2.5	6.25	3.25
1	1	1	1	3	3	2	1	2	1	1	1	1	2	2	3	1	1	1	1	1	1	1	1	1	5	4	4	5	1	1	1	2	2	3	3	2	4	5	5	4	2	2	1	3	54.2493979422117	1	2	1	1
2	1	2	1	3	3	2	1	2	5	6	6	6	6	7	6	4	6	6	7	6	4	3	4	4	7	7	7	6	6	6	6	7	4	5	3	4	6	7	6	5	5	6	6	4	45.7875524747487	5.75	5.75	6.25	3.75
2	1	3	1	3	3	2	1	2	1	1	2	1	2	2	2	3	3	3	3	3	3	2	4	3	6	6	5	6	2	1	3	3	1	1	1	1	7	6	7	6	3	2	4	3	54.2126727413944	1.25	2.25	3	3
2	1	1	1	3	3	2	1	2	5	4	4	5	4	4	3	3	4	4	5	4	4	4	3	5	6	5	7	6	4	4	5	4	7	6	6	7	6	5	6	7	6	7	5	6	53.5507138166458	4.5	3.5	4.25	4
2	1	2	1	3	3	2	1	2	7	7	7	7	4	3	4	4	7	7	7	6	7	7	7	6	6	5	6	7	4	4	4	4	7	7	7	7	4	5	5	3	7	6	7	7	56.1409559643203	7	3.75	6.75	6.75
2	1	3	1	3	3	2	1	2	4	4	5	4	7	6	7	7	7	7	6	7	7	7	7	6	6	5	6	6	4	4	3	4	4	4	4	4	4	4	4	5	7	7	6	7	51.6897970472179	4.25	6.75	6.75	6.75
1	1	1	1	3	3	2	1	2	2	1	4	2	3	2	2	4	1	1	1	1	5	5	4	6	2	3	2	1	1	2	1	1	1	2	1	1	3	3	3	2	2	3	1	1	48.45874283961	2.25	2.75	1	5
2	1	2	1	3	3	2	1	2	6	6	6	5	4	4	5	3	6	5	6	5	6	5	6	6	6	7	5	7	5	5	5	4	6	6	4	7	7	6	7	7	7	7	7	7	52.9175610497944	5.75	4	5.5	5.75
1	1	3	1	3	3	2	1	2	2	1	4	2	3	2	2	4	1	1	1	1	5	5	4	6	2	3	2	1	1	2	1	1	1	2	1	1	3	3	3	2	2	3	1	1	57.0837414930479	2.25	2.75	1	5
1	1	1	1	3	3	2	1	2	6	6	6	5	7	7	7	7	5	5	6	4	7	6	7	7	5	5	6	5	7	6	7	7	6	6	7	6	4	3	4	4	6	6	6	6	44.3928333468438	5.75	7	5	6.75
1	1	2	1	3	3	2	1	2	3	2	3	3	2	1	2	3	3	4	3	3	3	4	2	3	1	2	1	1	6	5	6	7	1	2	1	1	1	1	1	2	3	4	3	2	51.869987966175	2.75	2	3.25	3
2	1	3	1	3	3	2	1	2	3	2	2	3	2	2	2	2	1	1	1	2	4	4	3	5	7	7	7	7	5	5	5	5	1	1	1	2	2	2	2	3	2	2	2	1	46.4021849847472	2.5	2	1.25	4
2	1	1	1	4	3	2	1	2	6	6	5	7	5	5	5	5	4	5	5	3	2	2	2	3	6	6	7	5	6	6	6	7	6	6	5	6	6	5	7	6	6	5	6	7	47.6062793985944	6	5	4.25	2.25
2	1	2	1	4	3	2	1	2	7	6	7	7	6	6	5	6	6	6	5	7	6	7	6	6	7	7	6	7	5	5	4	5	5	5	5	5	5	6	4	5	7	7	7	7	49.8780735444509	6.75	5.75	6	6.25
2	1	3	1	5	3	2	1	2	2	3	1	3	6	6	6	6	6	5	6	5	6	5	6	7	6	7	5	4	6	6	6	7	5	4	6	4	6	6	6	5	6	7	6	4	50.382062093461	2.25	6	5.5	6
1	1	1	1	5	3	2	1	2	3	3	4	3	1	1	2	1	3	3	3	4	2	3	2	2	1	1	1	1	2	3	2	3	2	2	3	1	1	1	1	2	1	1	1	1	49.1063790690368	3.25	1.25	3.25	2.25
1	1	2	1	5	3	2	1	2	5	6	5	4	6	6	5	7	4	3	5	3	2	2	1	2	5	5	5	5	6	6	6	6	3	3	4	3	4	4	3	4	4	4	4	5	45.9557340340669	5	6	3.75	1.75
1	1	3	1	5	3	2	1	2	2	3	1	2	6	4	6	6	6	5	6	7	1	1	1	1	2	2	2	3	5	5	5	5	3	4	3	2	2	2	4	1	3	2	4	3	48.2052089237391	2	5.5	6	1
1	1	1	1	5	3	2	1	2	2	4	2	1	7	7	7	7	5	6	5	5	7	7	6	6	3	3	3	4	6	6	5	6	3	4	3	2	3	3	4	2	7	6	6	7	53.7115828632691	2.25	7	5.25	6.5
1	1	2	1	5	3	2	1	2	6	4	7	5	6	4	5	6	6	4	6	7	6	7	5	7	6	7	5	6	6	6	5	4	6	5	7	6	6	6	6	6	6	6	5	5	50.196120653485	5.5	5.25	5.75	6.25
1	1	3	1	5	3	2	1	2	5	6	5	5	5	6	5	5	5	6	5	4	5	6	6	4	5	5	5	5	5	4	5	5	7	7	7	7	2	1	2	3	5	5	6	4	56.5180991456439	5.25	5.25	5	5.25
1	1	1	1	5	3	2	1	2	2	1	2	1	3	3	4	4	5	5	6	5	6	6	6	6	3	3	4	3	5	5	4	5	5	5	5	5	6	6	7	6	5	5	6	5	48.6767935622777	1.5	3.5	5.25	6
2	1	2	1	5	3	2	1	2	7	7	7	7	7	7	7	6	7	7	7	7	7	6	6	7	1	1	1	1	4	4	4	3	7	7	7	7	6	6	6	6	7	7	7	7	46.5695055847284	7	6.75	7	6.5
2	1	3	1	5	3	2	1	2	5	6	5	4	6	6	6	6	2	2	3	3	6	5	6	6	6	6	7	4	7	6	7	7	5	6	5	5	6	6	6	6	6	6	4	4	47.657971213663	5	6	2.5	5.75
1	1	1	1	5	3	2	1	2	4	3	5	3	5	4	5	5	5	6	5	6	5	5	4	6	6	7	5	6	7	7	7	7	6	7	6	6	6	6	6	5	5	5	4	4	52.9358161052377	3.75	4.75	5.5	5
1	1	2	1	5	3	2	1	2	5	5	4	6	6	5	6	7	6	4	6	6	4	4	4	5	5	6	5	5	5	6	5	5	6	6	4	5	7	6	6	7	6	7	6	5	54.6469357909534	5	6	5.5	4.25
2	1	3	1	5	3	2	1	2	7	7	6	7	3	3	4	2	3	3	3	3	3	3	3	3	3	3	4	2	3	2	3	4	3	3	2	2	2	2	2	4	2	2	1	3	50.201206140592	6.75	3	3	3
1	1	1	1	5	3	2	1	2	1	1	2	2	6	7	5	7	7	7	7	7	2	2	3	1	2	1	2	3	3	3	3	4	1	2	1	1	5	5	5	5	3	3	3	3	47.8032118028868	1.5	6.25	7	2
2	1	2	1	5	3	2	1	2	7	7	7	7	6	5	6	6	6	5	6	6	6	5	7	6	6	6	6	6	6	6	6	6	7	7	7	7	4	4	4	4	7	7	6	7	51.9743423614226	7	5.75	5.75	6
2	1	3	1	5	3	2	1	2	7	7	7	6	6	6	6	7	5	5	4	5	5	6	5	5	5	5	6	5	6	6	6	4	5	5	4	5	6	6	6	6	6	6	6	6	48.6879532653216	6.75	6.25	4.75	5.25
1	1	1	1	5	3	2	1	2	5	5	4	4	5	5	5	5	6	7	6	6	7	7	7	6	7	7	7	7	7	6	7	7	5	5	6	5	7	7	7	6	7	6	7	6	46.0622880083316	4.5	5	6.25	6.75
2	1	2	1	5	3	2	1	2	6	6	6	6	6	6	6	5	6	6	5	6	7	7	6	7	5	5	5	5	4	3	3	5	7	7	7	7	6	5	7	6	4	4	4	3	51.1886998872787	6	5.75	5.75	6.75
2	1	3	1	5	3	2	1	2	5	6	6	5	6	6	6	5	6	7	5	6	5	5	5	5	5	5	5	5	4	4	4	5	5	4	6	4	6	7	6	6	6	6	6	6	46.9301873523504	5.5	5.75	6	5
1	1	1	1	5	3	2	1	2	6	6	7	5	7	7	7	7	5	6	6	4	5	5	5	4	7	7	6	7	4	4	4	3	6	6	5	6	5	5	5	5	7	7	7	7	51.7665617559811	6	7	5.25	4.75
2	1	2	1	5	3	2	1	2	5	4	5	4	7	7	6	7	7	7	7	6	5	5	5	5	7	7	7	7	5	6	5	5	7	7	6	6	6	4	7	6	5	6	6	4	50.4812568353681	4.5	6.75	6.75	5
2	1	3	1	5	3	2	1	2	7	7	6	6	5	5	5	5	7	7	6	7	7	7	6	7	5	4	4	4	6	6	5	6	6	6	7	5	6	6	6	4	7	7	7	7	53.5805457418986	6.5	5	6.75	6.75
1	1	1	1	5	3	2	1	2	6	7	6	6	4	4	3	5	4	4	5	4	6	5	6	6	7	7	7	7	6	6	7	7	7	6	7	6	6	6	6	5	5	6	4	4	49.7333329410842	6.25	4	4.25	5.75
1	1	2	1	5	3	2	1	2	6	6	6	5	4	4	3	5	5	5	5	5	4	5	4	4	7	7	7	7	5	4	5	5	7	7	6	6	6	7	4	6	6	4	7	6	53.0206597941835	5.75	4	5	4.25
2	1	3	1	5	3	2	1	2	7	7	7	7	7	7	7	7	6	6	6	5	6	7	7	4	6	6	7	6	4	5	3	3	6	6	4	7	5	5	4	6	5	5	6	4	51.4097066241851	7	7	5.75	6
1	1	1	1	6	3	2	1	2	3	3	2	3	3	3	2	2	3	2	3	2	3	4	5	6	6	5	5	4	4	5	6	7	6	5	6	5	6	6	6	7	5	6	7	7	47.9945872707365	2.75	2.5	2.5	4.5
1	1	2	1	6	3	2	1	2	3	3	4	2	6	5	7	6	3	2	4	3	3	2	3	4	2	2	2	2	3	3	4	2	7	7	7	7	7	7	7	7	1	2	1	1	52.1253269799951	3	6	3	3
1	1	3	1	6	3	2	1	2	3	3	4	2	6	5	7	6	3	2	4	3	3	2	3	4	2	2	2	2	3	3	4	2	7	7	7	7	7	7	7	7	1	2	1	1	52.486572808188	3	6	3	3
1	1	1	1	6	3	2	1	2	5	4	5	6	5	4	5	5	7	7	7	7	5	4	5	4	5	4	6	4	3	4	3	4	6	7	5	6	5	6	4	5	5	5	4	6	49.8622332378233	5	4.75	7	4.5
1	1	2	1	6	3	2	1	2	4	3	4	5	6	5	7	5	5	6	6	5	4	5	3	3	5	5	5	5	5	5	5	5	5	6	5	4	6	4	6	6	6	7	7	5	50.1228861416705	4	5.75	5.5	3.75
1	1	3	1	6	3	2	1	2	6	6	5	7	6	6	6	6	5	5	5	4	6	7	5	7	4	4	4	4	7	7	7	6	5	5	5	6	7	7	7	6	4	4	4	5	48.974664680884	6	6	4.75	6.25
2	1	1	1	6	3	2	1	2	7	7	6	7	6	5	5	5	7	6	7	7	4	4	5	3	7	7	7	6	6	7	6	5	5	5	4	6	5	5	5	5	4	5	4	4	54.3236950946639	6.75	5.25	6.75	4
1	1	2	1	6	3	2	1	2	6	7	6	5	7	7	6	7	7	7	7	7	4	4	5	3	6	7	6	6	7	7	6	7	6	7	5	5	7	6	6	7	5	5	5	5	48.9399969063147	6	6.75	7	4
1	1	3	1	6	3	2	1	2	2	3	2	1	2	2	2	1	3	3	2	2	4	5	5	4	1	1	1	1	3	4	3	3	3	3	4	2	7	7	7	7	1	1	1	2	51.4564415019516	2	1.75	2.5	4.5
2	1	1	1	6	3	2	1	2	5	4	5	5	5	5	5	5	5	6	5	6	7	7	7	7	4	4	4	4	6	7	6	4	4	4	3	3	6	7	6	6	6	6	6	6	48.5138933300838	4.75	5	5.5	7
2	1	2	1	7	3	2	1	2	6	6	7	5	7	6	7	7	6	7	5	6	7	6	6	7	6	6	6	5	6	7	7	6	4	5	3	4	5	5	5	6	4	4	3	4	49.1643286228563	6	6.75	6	6.5
2	4	3	2	4	4	2	1	2	3	4	4	4	5	3	3	5	3	4	5	4	5	4	5	3	5	4	5	4	5	4	5	4	3	3	4	3	5	4	3	5	4	4	3	4	54.028157046704	3.75	4	4	4.25
2	4	1	2	5	4	2	1	2	5	5	5	5	5	5	5	5	5	5	5	5	5	5	5	5	5	5	5	5	5	5	5	5	5	5	5	5	5	5	5	5	6	6	5	5	49.0306010786829	5	5	5	5
1	3	2	2	5	5	2	1	2	3	4	4	3	7	7	7	7	1	1	2	1	2	2	3	1	6	6	6	6	3	3	3	3	2	2	3	2	3	4	3	2	3	3	2	3	54.7069432610114	3.5	7	1.25	2
2	4	3	2	8	5	2	1	2	6	6	6	7	7	7	6	6	5	4	4	4	6	6	7	5	7	7	7	6	7	7	7	7	7	5	6	5	5	4	4	6	6	7	6	5	49.9303604773795	6.25	6.5	4.25	6
1	3	1	2	8	5	2	1	2	4	3	2	3	3	3	3	2	3	4	3	3	4	3	4	4	4	5	6	6	4	5	4	5	5	5	6	6	5	5	6	5	4	5	6	6	48.1683610045365	3	2.75	3.25	3.75
1	2	2	1	8	6	2	1	2	7	7	7	7	7	7	7	7	7	7	7	7	7	7	7	7	7	7	7	7	7	7	7	7	7	7	7	7	7	7	7	7	7	7	7	7	49.8341194803677	7	7	7	7
2	1	2	1	3	3	1	1	2	3	2	3	4	6	6	6	7	6	6	7	6	5	5	5	6	4	3	4	5	5	5	6	5	5	4	5	6	7	7	6	7	4	5	3	3	52.448827621236	3	6.25	6.25	5.25
2	1	3	1	5	3	1	1	2	4	4	3	5	7	6	7	7	4	4	3	5	6	6	6	6	5	4	6	5	6	6	6	6	7	7	7	7	5	6	4	6	4	3	4	4	48.042973233361	4	6.75	4	6
1	1	1	1	7	3	1	1	2	7	6	6	7	5	5	4	6	4	5	3	3	6	6	5	5	7	6	6	7	4	3	5	4	4	4	4	3	7	7	7	7	4	5	3	4	50.9828437275758	6.5	5	3.75	5.5
1	1	2	1	1	3	2	1	2	3	4	3	4	2	4	1	2	3	3	3	2	3	3	4	3	4	4	3	4	1	1	1	1	2	4	1	2	1	1	2	1	1	2	1	2	51.0281475232474	3.5	2.25	2.75	3.25
2	1	3	1	5	3	2	1	2	5	4	6	5	7	7	7	7	6	6	7	5	6	7	5	7	6	6	6	6	7	7	6	7	6	5	6	6	6	6	7	5	7	6	7	6	48.2820851430608	5	7	6	6.25
2	2	2	2	3	1	1	1	3	4	4	4	4	1	4	3	4	4	4	7	7	7	7	7	7	7	7	7	7	7	7	7	7	7	7	7	7	7	7	7	7	7	7	7	7	54.7780351067699	4	3	5.5	7
1	2	3	3	5	1	1	1	3	3	2	3	3	1	1	1	1	3	2	2	3	1	1	2	1	6	7	6	6	3	3	3	4	6	6	7	5	6	7	6	5	3	3	3	2	52.7526822349035	2.75	1	2.5	1.25
2	1	1	1	1	3	1	1	3	5	6	5	4	7	7	6	6	6	6	6	6	3	4	2	2	7	6	7	7	6	5	5	6	7	6	7	7	3	3	3	2	7	6	6	7	48.9149465879152	5	6.5	6	2.75
2	1	2	1	1	3	1	1	3	2	2	2	2	2	3	4	2	2	1	2	2	6	6	5	4	5	4	5	5	7	7	7	6	2	1	3	2	1	1	1	1	2	2	2	3	51.0433985041508	2	2.75	1.75	5.25
1	1	3	1	1	3	1	1	3	4	3	5	5	5	5	5	6	4	3	3	3	5	5	6	5	7	6	7	7	7	7	7	7	5	5	5	6	6	6	5	6	6	6	7	5	50.6212310644682	4.25	5.25	3.25	5.25
1	1	1	1	1	3	1	1	3	6	6	5	5	4	4	5	3	6	6	6	7	7	7	6	7	6	5	7	6	7	7	7	7	7	7	7	6	5	5	4	5	6	5	7	7	55.5385278892981	5.5	4	6.25	6.75
2	1	2	1	2	3	1	1	3	3	3	4	2	1	1	1	2	1	1	1	1	2	3	3	2	2	2	2	4	1	1	1	1	2	2	3	2	2	4	1	3	3	2	3	2	49.8533811288288	3	1.25	1	2.5
2	1	3	1	2	3	1	1	3	5	5	5	5	5	4	6	5	5	5	5	5	6	6	7	6	6	6	6	6	7	6	7	7	6	6	7	7	7	7	7	7	4	4	3	5	45.2704936903385	5	5	5	6.25
1	1	1	1	2	3	1	1	3	6	6	6	7	7	7	7	7	7	7	7	6	6	6	6	6	7	7	7	7	6	6	4	7	7	7	7	6	5	5	4	6	7	7	6	7	45.6025749277592	6.25	7	6.75	6
1	1	2	1	2	3	1	1	3	1	2	1	2	1	1	2	1	2	2	2	3	6	7	6	6	3	2	4	3	2	1	2	1	2	2	1	2	1	1	2	1	1	1	2	2	51.663453389362	1.5	1.25	2.25	6.25
1	1	3	1	2	3	1	1	3	6	7	7	7	5	5	5	4	4	5	5	3	7	7	7	7	4	3	3	4	5	5	5	4	5	5	5	5	4	3	5	4	6	7	6	6	50.6765281740577	6.75	4.75	4.25	7
2	1	1	1	3	3	1	1	3	3	3	3	3	6	5	7	6	6	6	7	6	7	7	7	6	6	7	4	6	6	6	6	5	5	5	5	4	4	4	4	5	6	6	6	6	53.1901671702799	3	6	6.25	6.75
1	1	2	1	3	3	1	1	3	6	6	7	4	4	5	4	4	2	2	3	2	6	7	5	6	4	4	4	5	4	5	4	3	6	6	6	5	6	6	6	6	4	5	3	3	48.8748422349488	5.75	4.25	2.25	6
2	1	3	1	3	3	1	1	3	6	6	5	6	4	4	4	3	6	7	6	6	6	5	7	6	5	5	5	5	7	6	7	7	7	7	6	7	2	3	4	1	6	7	5	5	45.6723910181928	5.75	3.75	6.25	6
2	1	1	1	3	3	1	1	3	6	6	5	6	4	4	4	5	6	5	6	7	6	6	4	5	6	7	4	7	6	4	5	6	6	6	5	6	4	5	4	3	4	5	4	4	51.0516500142176	5.75	4.25	6	5.25
2	1	2	1	3	3	1	1	3	7	7	6	7	7	6	7	7	5	5	5	4	7	7	7	7	5	5	6	4	6	6	7	6	6	5	6	7	4	4	4	4	6	6	7	5	52.4276342855025	6.75	6.75	4.75	7
2	1	3	1	3	3	1	1	3	6	6	6	6	5	6	5	5	6	4	7	7	5	4	6	5	5	5	6	4	6	6	7	6	4	3	4	4	5	4	4	6	5	5	5	4	48.8906880811738	6	5.25	6	5
2	1	1	1	3	3	1	1	3	6	6	4	7	7	7	6	7	6	5	6	6	6	5	7	6	7	7	7	6	5	5	4	5	7	7	6	7	5	6	5	4	5	5	5	5	52.1130837261036	5.75	6.75	5.75	6
1	1	2	1	3	3	1	1	3	6	5	6	6	5	6	6	5	7	7	6	7	6	4	7	6	7	7	6	7	7	7	7	6	6	5	7	5	6	6	6	7	5	5	4	5	48.6126467140386	5.75	5.5	6.75	5.75
2	1	3	1	4	3	1	1	3	7	7	6	7	5	5	5	5	2	2	2	1	7	7	7	7	5	5	4	5	6	5	6	6	5	5	5	6	7	7	7	7	7	7	6	7	49.3643379692048	6.75	5	1.75	7
2	1	1	1	4	3	1	1	3	7	7	6	7	5	5	5	5	2	2	2	1	7	7	7	7	5	5	4	5	6	5	6	6	5	5	5	6	7	7	7	7	7	7	6	7	47.4852776000841	6.75	5	1.75	7
2	1	2	1	4	3	1	1	3	6	7	6	5	2	2	1	2	7	6	7	6	6	6	5	7	4	3	5	4	6	5	6	5	7	7	7	7	7	7	6	7	7	7	7	6	55.186673294949	6	1.75	6.5	6
2	1	3	1	4	3	1	1	3	6	7	6	5	4	5	3	3	5	5	5	5	6	6	6	6	6	5	6	5	6	6	7	5	6	7	5	6	7	7	7	7	6	6	5	4	57.092708016443	6	3.75	5	6
1	1	1	1	5	3	1	1	3	6	5	7	5	6	5	7	6	5	4	4	6	7	7	7	7	5	5	5	5	7	7	7	7	6	6	6	5	7	7	6	7	5	6	6	4	49.1126937206623	5.75	6	4.75	7
1	1	2	1	6	3	1	1	3	5	4	5	5	7	7	7	7	6	6	6	6	6	5	6	6	6	6	6	6	6	6	6	4	6	5	7	6	4	5	4	4	6	7	5	5	49.0675556226407	4.75	7	6	5.75
2	1	3	1	6	3	1	1	3	3	4	3	2	4	5	3	3	5	5	5	5	7	7	7	6	5	5	4	6	6	6	6	6	7	7	7	7	4	4	5	4	4	4	4	4	49.0815811390534	3	3.75	5	6.75
1	1	1	1	6	3	1	1	3	7	7	7	6	6	6	6	4	3	3	2	4	4	4	3	4	7	7	6	6	7	7	7	6	1	1	1	2	7	7	7	7	7	7	7	7	48.3106651739007	6.75	5.5	3	3.75
2	1	2	1	6	3	1	1	3	5	5	5	5	7	6	7	7	5	5	4	6	5	5	5	6	6	7	5	4	6	5	5	6	6	7	6	6	6	6	7	6	5	5	6	4	54.7263477926147	5	6.75	5	5.25
2	1	3	1	6	3	1	1	3	3	4	3	2	4	4	4	4	2	2	1	4	7	7	7	7	2	1	3	2	1	1	2	1	3	3	4	4	4	5	3	4	2	3	1	3	48.1050366567296	3	4	2.25	7
2	1	1	1	6	3	1	1	3	6	6	6	5	5	5	6	5	5	6	5	5	4	5	5	4	5	5	4	5	6	5	7	5	7	7	6	7	7	7	7	7	6	6	6	5	48.8944963943375	5.75	5.25	5.25	4.5
2	1	2	1	7	3	1	1	3	6	6	7	7	5	5	4	5	6	6	5	7	3	4	3	2	6	5	6	7	3	3	3	3	5	6	5	5	5	4	6	4	5	6	4	4	49.7380222866216	6.5	4.75	6	3
1	1	3	1	7	3	1	1	3	7	7	7	7	6	6	7	4	4	4	4	4	4	3	4	4	6	6	6	6	7	6	7	7	5	4	4	5	5	5	6	5	6	6	6	6	55.6734748256833	7	5.75	4	3.75
1	5	1	4	5	1	2	1	3	5	5	5	5	5	5	5	5	5	5	5	5	5	5	5	5	5	5	5	5	5	5	5	5	5	5	5	5	5	5	5	5	5	5	5	5	47.3171118345026	5	5	5	5
1	5	2	4	5	1	2	1	3	4	5	5	5	4	5	5	5	4	5	5	4	5	4	5	4	4	4	5	5	5	5	5	5	5	5	5	5	5	6	5	5	5	5	5	5	47.2351767188146	4.75	4.75	4.5	4.5
2	2	3	1	3	2	2	1	3	2	5	5	5	7	7	7	7	7	7	7	7	4	4	7	5	7	7	7	7	7	7	7	7	7	7	7	7	7	7	7	7	7	7	7	7	56.3807333636014	4.25	7	7	5
1	1	1	1	1	3	2	1	3	6	6	7	5	1	1	1	1	4	3	3	5	3	4	3	2	2	3	1	3	3	4	3	3	2	1	2	3	3	4	4	2	3	3	3	3	46.8123664101329	6	1	3.75	3
2	1	2	1	1	3	2	1	3	5	6	5	4	3	3	3	3	7	7	7	7	2	1	2	1	5	4	6	5	5	6	4	6	7	7	7	7	5	5	5	4	5	5	5	5	46.3310596012985	5	3	7	1.5
2	1	3	1	1	3	2	1	3	5	6	5	6	6	6	6	5	5	6	6	5	6	6	6	4	5	5	4	6	6	7	6	6	5	5	5	5	6	6	5	6	5	5	4	4	46.5437050827416	5.5	5.75	5.5	5.5
2	1	1	1	1	3	2	1	3	5	5	5	5	6	6	7	4	6	5	7	6	5	5	6	6	6	6	6	6	4	4	3	5	4	4	4	4	5	6	4	5	5	5	4	4	51.3059575392321	5	5.75	6	5.5
1	1	2	1	1	3	2	1	3	3	2	4	3	3	3	2	3	5	5	5	4	5	5	4	5	1	2	1	1	1	1	1	1	6	5	6	4	2	3	2	2	2	2	2	1	50.8218714032151	3	2.75	4.75	4.75
1	1	3	1	1	3	2	1	3	6	7	6	6	5	6	6	4	4	4	4	3	7	7	7	6	6	6	6	6	4	3	4	4	4	3	5	4	7	6	7	6	7	7	6	7	48.6860678789673	6.25	5.25	3.75	6.75
1	1	1	1	1	3	2	1	3	3	3	3	3	2	2	3	1	3	3	3	2	7	6	7	6	6	6	6	5	1	1	1	2	1	1	1	1	1	2	1	1	3	4	2	4	56.8384428382587	3	2	2.75	6.5
1	1	2	1	1	3	2	1	3	6	5	5	7	6	6	7	7	7	6	7	7	6	6	6	7	5	5	6	5	4	5	4	4	4	5	4	5	7	7	7	7	6	6	6	6	54.3691678655984	5.75	6.5	6.75	6.25
2	1	3	1	1	3	2	1	3	7	7	6	7	5	4	5	6	6	6	6	6	6	6	7	6	5	5	5	4	7	6	7	7	4	4	4	4	5	5	6	6	7	7	7	6	51.4668620139916	6.75	5	6	6.25
2	1	1	1	1	3	2	1	3	5	4	5	6	6	6	5	6	5	6	6	4	4	4	5	4	5	6	5	4	7	7	7	6	4	5	4	3	6	6	7	7	5	5	4	4	50.1099549184746	5	5.75	5.25	4.25
1	1	2	1	1	3	2	1	3	4	4	3	4	5	4	5	5	4	5	4	4	4	3	5	3	5	5	5	5	5	5	6	4	4	4	3	3	5	5	5	5	6	6	7	5	46.5623506586153	3.75	4.75	4.25	3.75
1	1	3	1	1	3	2	1	3	7	7	7	7	6	7	6	7	7	6	7	7	4	4	4	4	6	6	6	7	5	6	6	5	4	3	3	5	5	5	5	6	6	7	6	6	46.9166170412203	7	6.5	6.75	4
1	1	1	1	1	3	2	1	3	5	4	6	5	6	7	6	6	5	6	5	4	7	7	7	6	7	7	7	7	6	7	7	5	6	7	4	7	4	5	3	4	7	7	7	6	51.9482987429843	5	6.25	5	6.75
1	1	2	1	1	3	2	1	3	6	7	6	6	4	4	3	5	6	7	7	7	6	6	5	7	5	6	5	5	6	5	6	5	5	4	6	5	7	6	6	7	4	4	5	3	50.2145822568344	6.25	4	6.75	6
1	1	3	1	1	3	2	1	3	4	5	5	4	4	5	4	4	6	6	6	7	6	5	6	7	4	3	5	4	6	5	7	6	7	6	7	7	4	5	4	3	7	6	6	7	45.3653768331287	4.5	4.25	6.25	6
1	1	1	1	2	3	2	1	3	7	7	7	7	4	4	3	5	4	5	4	3	5	4	5	6	4	3	5	3	7	6	7	7	1	1	2	2	6	6	6	7	4	4	3	5	50.8697165016559	7	4	4	5
1	1	2	1	2	3	2	1	3	7	6	7	7	6	6	6	6	6	7	6	6	5	5	6	5	4	4	4	3	4	3	4	5	5	5	4	4	1	1	1	1	6	6	5	6	51.3268698096969	6.75	6	6.25	5.25
2	1	3	1	2	3	2	1	3	5	5	5	5	6	6	4	5	4	3	5	4	6	6	6	7	6	5	7	7	5	5	5	5	3	4	3	2	5	5	4	5	6	6	5	7	50.6046399939569	5	5.25	4	6.25
1	1	1	1	2	3	2	1	3	7	6	7	7	2	4	2	2	7	6	7	7	1	1	1	1	2	4	2	2	6	7	6	7	6	7	6	5	1	2	1	2	2	3	3	1	52.2793202350479	6.75	2.5	6.75	1
1	1	2	1	2	3	2	1	3	6	6	6	6	5	5	6	6	5	5	5	5	4	3	5	4	7	7	6	7	5	4	4	6	6	6	7	6	7	7	7	7	7	7	7	7	50.4606441330439	6	5.5	5	4
1	1	3	1	2	3	2	1	3	7	6	6	7	7	7	7	7	5	6	5	4	5	6	5	5	4	5	3	4	6	7	6	7	6	6	4	7	5	6	4	5	6	6	6	6	47.1899217035523	6.5	7	5	5.25
2	1	1	1	2	3	2	1	3	7	7	7	6	4	4	4	4	7	7	7	7	5	6	5	5	4	4	4	3	6	4	6	6	7	7	7	7	7	7	6	7	6	7	6	7	44.0328852790664	6.75	4	7	5.25
2	1	2	1	2	3	2	1	3	7	6	7	7	4	4	5	4	7	7	7	7	7	7	7	7	5	5	4	6	6	5	6	6	6	6	6	6	6	7	6	6	7	7	7	7	47.9584693105937	6.75	4.25	7	7
1	1	3	1	2	3	2	1	3	2	1	1	3	7	7	6	7	3	4	2	3	3	3	3	3	6	6	6	5	3	3	2	4	4	3	4	5	6	6	6	6	3	3	2	3	48.3086881362821	1.75	6.75	3	3
2	1	1	1	2	3	2	1	3	1	2	1	2	3	3	3	3	3	2	4	4	2	3	2	2	2	2	2	3	2	1	2	2	6	7	6	6	3	3	4	2	3	3	2	4	51.4598878197002	1.5	3	3.25	2.25
2	1	2	1	2	3	2	1	3	6	6	6	6	2	2	3	2	2	2	2	2	6	4	7	6	1	2	1	2	3	3	3	3	7	7	6	7	2	1	1	2	2	3	1	2	53.6663041125519	6	2.25	2	5.75
2	1	3	1	3	3	2	1	3	2	2	3	2	1	1	1	2	3	3	3	2	2	1	3	1	2	1	2	2	1	1	1	1	2	1	2	3	1	1	2	2	2	2	3	3	52.126837859768	2.25	1.25	2.75	1.75
2	1	1	1	3	3	2	1	3	6	6	6	6	5	5	4	6	6	6	5	7	6	4	5	6	6	5	7	6	3	4	3	2	1	1	2	2	6	6	6	6	6	6	5	6	48.1549929436586	6	5	6	5.25
2	1	2	1	3	3	2	1	3	4	3	4	3	6	6	5	7	7	7	7	7	6	6	5	6	7	7	7	7	2	2	3	1	3	3	3	4	5	4	5	5	4	3	4	4	48.3233411279886	3.5	6	7	5.75
2	1	3	1	3	3	2	1	3	7	6	6	7	4	4	4	3	7	7	7	7	7	7	6	6	4	3	3	4	4	4	4	5	7	7	7	7	6	5	6	6	4	4	3	5	51.2034707164362	6.5	3.75	7	6.5
2	1	1	1	3	3	2	1	3	7	6	7	7	6	5	5	7	1	1	1	1	7	7	7	6	5	6	6	4	5	4	6	5	4	3	4	3	7	6	6	7	5	5	5	5	50.6263630423306	6.75	5.75	1	6.75
1	1	2	1	3	3	2	1	3	5	5	5	5	6	6	6	7	6	6	6	6	6	6	7	6	5	5	4	6	3	3	2	3	6	6	6	6	2	1	3	2	6	6	5	6	51.8916026594293	5	6.25	6	6.25
1	1	3	1	3	3	2	1	3	7	7	7	6	6	7	7	4	6	6	4	6	5	4	5	6	6	7	6	5	6	7	4	6	6	5	6	6	5	5	5	5	6	4	5	6	47.4443311420416	6.75	6	5.5	5
2	1	1	1	3	3	2	1	3	6	6	6	5	6	5	6	6	5	5	5	5	5	5	5	4	6	7	6	6	3	3	3	3	4	3	4	5	4	3	4	4	6	7	6	7	52.2074134807429	5.75	5.75	5	4.75
2	1	2	1	3	3	2	1	3	1	1	1	2	7	7	7	6	6	6	5	6	6	7	7	6	6	5	6	6	6	6	6	7	6	6	6	7	6	4	7	7	6	7	5	6	51.3755213812346	1.25	6.75	5.75	6.5
2	1	3	1	3	3	2	1	3	6	6	6	5	6	6	6	6	7	6	7	7	5	6	4	5	6	6	7	7	6	6	6	4	6	7	4	5	7	7	7	7	5	4	6	4	51.1912192004899	5.75	6	6.75	5
1	1	1	1	3	3	2	1	3	4	4	3	5	6	6	4	6	6	6	6	6	6	6	6	6	5	5	6	5	6	6	6	6	7	7	7	7	6	6	6	6	7	7	7	7	52.305051391101	4	5.5	6	6
1	1	2	1	3	3	2	1	3	4	4	3	5	7	7	7	7	4	4	3	4	4	5	3	4	4	4	4	4	6	7	6	6	5	6	4	5	5	6	4	5	6	7	4	7	49.3084174153411	4	7	3.75	4
2	1	3	1	3	3	2	1	3	1	2	1	1	3	2	4	2	3	2	4	3	5	5	4	5	1	1	2	1	3	2	4	4	5	5	5	4	1	1	1	2	3	4	2	3	48.4523888288799	1.25	2.75	3	4.75
1	1	1	1	3	3	2	1	3	5	6	4	5	6	6	7	6	7	7	7	7	4	4	5	3	6	6	5	7	7	7	6	6	6	5	7	6	7	6	7	7	6	7	7	5	51.1863382007562	5	6.25	7	4
1	1	2	1	3	3	2	1	3	4	4	3	4	7	7	6	7	6	6	6	6	4	4	4	4	5	6	5	5	6	6	7	6	7	7	7	6	6	5	7	7	6	6	7	6	46.4699661142584	3.75	6.75	6	4
1	1	3	1	3	3	2	1	3	6	5	6	6	7	7	7	6	5	5	6	6	6	6	6	5	6	7	5	5	5	5	5	5	5	5	4	6	5	6	4	5	5	4	4	4	47.5766424883883	5.75	6.75	5.5	5.75
1	1	1	1	3	3	2	1	3	5	5	5	4	6	6	6	6	5	4	6	5	6	6	6	5	6	5	6	6	6	7	6	4	6	5	6	7	7	6	7	7	6	5	7	6	49.9885817440293	4.75	6	5	5.75
1	1	2	1	3	3	2	1	3	5	5	5	4	6	7	5	6	5	4	5	5	5	6	4	4	5	5	5	4	5	5	6	5	4	5	4	4	7	7	7	7	7	7	6	7	51.6774501790738	4.75	6	4.75	4.75
1	1	3	1	3	3	2	1	3	4	4	4	4	5	6	4	5	7	7	6	7	7	7	7	7	7	7	7	7	7	6	7	7	6	6	6	6	7	6	7	7	6	6	5	6	50.5778363897825	4	5	6.75	7
1	1	1	1	3	3	2	1	3	4	4	4	4	5	6	4	5	7	7	6	7	7	7	7	7	7	7	7	7	7	6	7	7	6	6	6	6	7	6	7	7	6	6	5	6	49.8721221169351	4	5	6.75	7
1	1	2	1	3	3	2	1	3	5	6	5	5	7	7	7	6	7	6	7	7	5	4	4	6	6	4	6	6	5	5	5	4	7	7	7	7	5	4	5	5	5	5	5	5	47.327053735714	5.25	6.75	6.75	4.75
2	1	3	1	3	3	2	1	3	5	5	4	5	4	4	4	4	6	6	6	7	6	6	7	7	4	5	3	4	6	5	6	7	5	5	6	5	5	6	5	5	5	5	5	6	49.9601624457319	4.75	4	6.25	6.5
1	1	1	1	3	3	2	1	3	6	7	5	7	6	6	5	6	5	5	5	5	6	7	6	7	5	6	4	6	7	7	6	6	7	7	7	7	7	7	7	7	7	7	7	6	52.6603916823134	6.25	5.75	5	6.5
1	2	2	1	4	3	2	1	3	4	5	5	5	5	5	5	5	5	5	5	5	5	5	5	5	5	5	5	5	5	5	5	5	5	6	6	5	5	5	6	6	5	5	5	5	48.7085325088731	4.75	5	5	5
1	2	3	1	4	3	2	1	3	5	5	5	5	5	5	5	5	6	6	5	5	6	6	6	5	4	5	5	5	5	5	5	4	4	5	5	5	5	4	6	4	4	5	5	4	49.5395233896532	5	5	5.5	5.75
1	2	1	1	4	3	2	1	3	3	3	2	2	3	4	3	2	3	2	2	3	3	3	4	5	5	5	5	5	5	5	5	5	5	5	5	5	5	5	5	5	5	6	5	5	49.0372911671917	2.5	3	2.5	3.75
2	1	2	1	4	3	2	1	3	5	6	6	4	5	4	5	4	7	7	7	6	6	6	5	5	6	6	5	7	6	6	6	7	7	7	7	7	7	7	7	7	5	5	5	4	54.5246519357184	5.25	4.5	6.75	5.5
2	1	3	1	4	3	2	1	3	4	3	4	4	5	5	5	5	6	4	7	6	7	7	7	7	6	6	7	6	6	6	6	6	7	6	7	6	6	6	7	4	6	6	6	5	51.2433011760648	3.75	5	5.75	7
2	1	1	1	4	3	2	1	3	6	5	6	4	7	7	7	7	5	6	4	5	6	6	7	7	6	6	6	6	5	5	6	5	7	6	7	7	4	4	5	3	5	5	4	6	52.7091619712322	5.25	7	5	6.5
2	1	2	1	5	3	2	1	3	5	5	5	5	2	2	2	1	1	1	1	2	5	5	6	5	6	7	6	7	5	4	6	5	5	5	5	6	5	6	5	5	5	5	4	5	50.4331824164145	5	1.75	1.25	5.25
1	1	3	1	5	3	2	1	3	3	3	4	3	2	2	2	2	5	4	6	5	4	5	3	4	5	5	5	5	7	6	7	7	6	5	5	6	5	5	6	4	4	4	3	3	51.1551910910381	3.25	2	5	4
2	1	1	1	5	3	2	1	3	7	7	6	7	2	1	2	2	3	3	3	3	3	3	3	3	7	7	7	7	4	5	4	4	7	7	6	6	7	7	7	7	7	7	7	7	42.6643598098466	6.75	1.75	3	3
2	1	2	1	5	3	2	1	3	2	2	3	3	2	2	4	1	1	1	1	2	1	1	1	1	1	2	1	1	2	2	2	2	3	3	4	2	2	2	2	2	2	3	2	1	46.9997736796887	2.5	2.25	1.25	1
1	1	3	1	5	3	2	1	3	1	1	1	2	1	1	1	1	2	1	2	2	3	2	4	3	3	2	4	4	2	2	1	3	5	4	6	6	1	1	2	1	3	2	3	4	49.2565506595902	1.25	1	1.75	3
2	1	1	1	5	3	2	1	3	6	7	5	7	6	7	6	6	7	7	7	7	5	5	5	6	6	7	6	6	6	7	6	6	7	7	7	6	4	4	4	4	5	5	4	5	51.2431569926915	6.25	6.25	7	5.25
2	1	2	1	5	3	2	1	3	2	2	1	1	2	4	2	1	2	2	3	2	3	3	3	4	1	2	1	1	2	4	1	1	3	2	4	4	3	2	3	3	1	2	2	1	51.8468763965763	1.5	2.25	2.25	3.25
1	1	3	1	5	3	2	1	3	2	3	1	3	1	1	1	1	3	3	3	4	2	2	2	4	6	7	6	5	2	3	1	3	6	5	5	6	5	5	4	6	2	2	2	3	51.2729112999507	2.25	1	3.25	2.5
1	1	1	1	5	3	2	1	3	6	5	7	6	6	6	5	7	6	7	7	7	4	4	3	4	5	5	6	5	5	6	4	4	5	5	6	6	6	5	6	7	4	4	5	4	51.9735466872443	6	6	6.75	3.75
2	1	2	1	5	3	2	1	3	5	5	6	5	6	7	6	5	4	5	4	3	6	5	7	6	7	7	6	7	6	6	5	5	5	5	4	5	4	4	4	3	6	6	5	5	52.191670699741	5.25	6	4	6
2	1	3	1	5	3	2	1	3	6	7	7	5	6	6	6	6	6	6	6	4	7	7	7	7	5	4	6	5	6	6	6	7	6	6	7	6	6	6	6	6	5	5	5	4	55.0362773925258	6.25	6	5.5	7
1	1	1	1	5	3	2	1	3	6	5	6	6	7	6	7	7	5	4	5	6	5	6	5	4	6	5	6	7	4	4	3	5	6	6	7	6	7	7	6	7	6	6	6	6	49.7648994478413	5.75	6.75	5	5
1	2	2	2	5	3	2	1	3	5	4	3	2	5	4	3	2	5	4	3	2	5	4	3	2	5	4	3	3	5	3	5	3	3	2	4	5	5	4	3	2	5	3	2	5	49.2767450239471	3.5	3.5	3.5	3.5
2	1	3	1	6	3	2	1	3	7	6	7	6	7	6	7	7	7	7	7	7	6	4	6	5	3	3	3	3	7	7	7	7	5	4	5	6	5	6	4	5	7	7	6	7	50.2967096668724	6.5	6.75	7	5.25
1	1	1	1	6	3	2	1	3	6	7	6	6	6	6	6	6	7	7	7	7	6	7	6	5	6	6	6	7	6	6	7	5	6	7	6	5	6	6	6	6	6	6	6	6	50.0776959914387	6.25	6	7	6
2	1	2	1	6	3	2	1	3	6	7	6	6	6	6	4	6	6	7	5	6	6	6	7	5	2	1	3	3	6	5	6	6	6	7	6	5	1	1	2	1	6	6	7	4	52.0024424057711	6.25	5.5	6	6
1	1	3	1	6	3	2	1	3	1	1	2	1	6	6	6	6	6	7	7	7	3	4	2	2	7	7	6	7	5	6	4	4	4	3	4	4	6	7	6	6	6	7	5	7	50.8334065719056	1.25	6	6.75	2.75
1	1	1	1	6	3	2	1	3	5	6	5	6	5	5	5	6	6	6	4	6	6	7	6	6	6	6	6	6	7	7	6	7	6	7	5	7	6	6	6	6	6	6	4	4	50.8298569955051	5.5	5.25	5.5	6.25
1	1	2	1	6	3	2	1	3	5	6	4	5	6	6	5	6	6	6	7	5	2	2	1	3	2	1	2	3	2	2	2	2	2	2	1	2	2	2	2	2	2	3	3	2	49.502073831338	5	5.75	6	2
2	1	2	1	6	3	2	1	3	5	6	5	5	6	4	6	6	6	6	6	6	6	6	6	6	7	7	7	7	7	6	7	6	4	4	3	4	4	4	4	3	6	6	7	6	53.2015575168687	5.25	5.5	6	6
1	1	3	1	6	3	2	1	3	7	7	6	6	6	5	7	6	5	6	5	4	5	4	5	6	6	7	6	7	7	7	7	6	6	6	4	6	6	6	6	6	7	7	6	7	49.7840115918568	6.5	6	5	5
2	1	1	1	6	3	2	1	3	6	7	5	7	6	6	6	6	5	5	4	4	4	4	4	4	5	5	5	6	7	6	7	7	5	5	4	6	5	5	5	4	4	4	5	5	54.9521713043778	6.25	6	4.5	4
1	1	2	1	6	3	2	1	3	5	4	5	4	5	5	6	5	6	5	6	6	7	7	7	7	7	7	7	7	6	5	6	6	7	7	7	7	5	5	5	4	4	3	5	5	51.1762788222777	4.5	5.25	5.75	7
1	1	3	1	6	3	2	1	3	7	7	7	6	4	4	5	4	5	5	5	5	6	4	7	6	6	6	6	7	6	6	4	6	4	4	4	3	7	6	6	7	6	5	7	6	48.3689263008755	6.75	4.25	5	5.75
2	1	1	1	7	3	2	1	3	4	5	4	3	6	6	6	6	7	7	7	6	7	6	7	7	6	6	5	7	5	4	5	4	7	6	7	7	4	4	5	4	7	7	7	7	51.4822344322361	4	6	6.75	6.75
2	1	2	1	7	3	2	1	3	3	3	3	2	3	4	4	3	1	1	1	1	2	1	3	1	2	1	2	2	2	2	3	2	2	2	4	2	3	3	3	2	3	4	3	3	46.5856592338444	2.75	3.5	1	1.75
2	1	3	1	7	3	2	1	3	6	4	6	6	7	7	7	7	7	6	7	7	6	7	5	6	4	5	4	4	6	5	4	5	6	7	4	6	4	4	5	5	7	6	7	7	47.5399367521435	5.5	7	6.75	6
2	3	2	2	8	5	2	1	3	5	5	5	5	5	5	5	5	5	5	5	5	4	4	4	4	4	4	4	4	4	4	4	4	4	4	4	4	5	5	5	5	5	5	5	5	49.7760914986602	5	5	5	4
2	3	3	2	4	1	1	1	3	5	5	5	5	3	2	3	4	2	1	2	3	5	4	5	5	7	6	7	7	3	3	3	3	6	7	5	6	5	4	5	5	5	5	4	4	48.6603817933772	5	3	2	4.75
1	1	1	1	4	3	1	1	3	4	5	3	4	2	1	2	2	3	3	2	2	2	2	1	2	6	6	7	4	2	1	2	4	6	6	6	6	4	5	4	4	2	1	3	3	47.9037045740507	4	1.75	2.5	1.75
2	1	2	1	5	3	1	1	3	4	4	4	4	4	3	4	5	7	6	7	6	6	6	6	6	6	5	7	6	6	7	6	4	6	6	7	7	6	5	6	7	6	5	6	7	46.020348630531	4	4	6.5	6
1	1	3	1	7	3	1	1	3	6	5	6	7	6	6	6	5	6	6	6	5	5	6	6	5	6	6	5	5	4	4	5	3	7	7	7	6	5	6	4	4	6	6	7	7	53.5094014540771	6	5.75	5.75	5.5
1	1	1	1	5	3	2	1	3	3	2	3	3	1	1	1	1	3	3	3	2	1	1	2	1	6	4	7	6	2	2	2	2	2	1	3	3	1	2	1	1	3	3	4	3	53.4971224117789	2.75	1	2.75	1.25
2	1	2	1	1	3	1	1	4	1	1	1	1	3	4	3	2	3	3	4	3	1	1	1	1	6	6	6	5	1	2	1	2	2	2	3	1	2	2	1	2	3	2	4	4	51.447433226841	1	3	3.25	1
1	1	2	1	1	3	1	1	4	6	6	6	6	7	6	7	7	3	4	2	3	6	6	5	7	3	2	3	4	6	6	6	6	7	7	7	6	4	3	5	3	6	5	6	6	49.4039984096252	6	6.75	3	6
2	1	3	1	1	3	1	1	4	6	7	4	5	7	7	7	7	7	7	7	7	6	6	6	5	6	6	5	7	4	3	5	5	6	7	4	7	4	5	3	5	6	4	5	7	55.5820965741911	5.5	7	7	5.75
1	1	1	1	1	3	1	1	4	6	6	4	7	6	6	6	4	4	3	4	5	6	4	6	5	6	7	7	6	7	6	7	6	6	6	5	7	6	5	6	7	7	7	7	7	50.951008028424	5.75	5.5	4	5.25
2	1	2	1	2	3	1	1	4	7	7	6	7	4	4	3	5	5	5	6	4	6	6	6	7	6	7	7	5	2	2	2	2	6	7	5	5	7	7	7	7	7	6	6	7	57.7541553216701	6.75	4	5	6.25
2	1	3	1	2	3	1	1	4	3	3	4	2	4	5	5	5	3	3	3	4	4	3	3	5	3	3	4	3	7	7	7	7	4	5	4	4	5	4	5	6	4	3	4	4	52.3670843800299	3	4.75	3.25	3.75
1	1	1	1	2	3	1	1	4	7	7	7	6	6	7	4	6	4	5	4	4	7	7	7	7	6	7	6	7	1	1	1	2	7	7	7	6	3	3	4	3	6	6	5	5	48.9879565277271	6.75	5.75	4.25	7
2	1	2	1	3	3	1	1	4	4	4	4	5	6	6	5	6	4	4	4	3	4	4	4	4	3	2	3	4	4	4	5	3	4	3	4	4	3	3	3	2	4	4	4	3	46.2266225171125	4.25	5.75	3.75	4
2	1	3	1	3	3	1	1	4	6	5	7	5	7	7	6	7	4	4	3	5	7	6	7	7	5	4	5	5	7	7	7	6	6	7	5	4	5	6	5	4	7	7	7	6	48.4373921076515	5.75	6.75	4	6.75
1	1	1	1	3	3	1	1	4	6	6	5	6	7	6	6	7	4	3	5	4	6	7	6	7	7	7	7	7	5	4	6	4	6	4	6	5	7	6	7	7	6	7	5	6	47.0807554745861	5.75	6.5	4	6.5
1	1	2	1	3	3	1	1	4	3	3	3	3	7	7	7	7	6	6	6	6	3	3	4	2	1	2	1	2	2	2	2	1	2	3	1	1	1	2	1	1	2	1	2	1	48.3175113485713	3	7	6	3
1	1	3	1	4	3	1	1	4	4	5	4	5	5	5	5	5	5	4	5	5	6	5	6	5	5	5	5	6	5	5	4	5	5	4	5	5	6	5	6	6	5	5	6	5	51.6324916625422	4.5	5	4.75	5.5
1	1	2	1	4	3	1	1	4	7	7	7	7	6	6	6	6	5	5	4	4	5	6	4	4	6	7	5	6	5	5	4	6	5	5	6	4	7	7	6	6	5	6	4	5	46.0819418975824	7	6	4.5	4.75
1	1	3	1	4	3	1	1	4	5	4	5	4	7	6	7	7	4	3	3	5	3	3	2	2	7	7	7	7	4	4	4	4	6	5	6	7	7	7	7	7	7	7	7	7	51.4279083173551	4.5	6.75	3.75	2.5
1	1	1	1	4	3	1	1	4	5	4	5	4	7	6	7	7	4	3	3	5	3	3	2	2	7	7	7	7	4	4	4	4	6	5	6	7	7	7	7	7	7	7	7	7	49.8051409627596	4.5	6.75	3.75	2.5
2	1	2	1	4	3	1	1	4	5	5	5	5	7	7	7	6	6	6	7	5	4	3	4	4	7	7	7	7	4	4	5	4	5	5	4	5	5	4	6	4	5	4	6	5	47.9544419282658	5	6.75	6	3.75
2	1	3	1	4	3	1	1	4	5	5	5	5	7	7	7	6	6	6	7	5	4	3	4	4	7	7	7	7	4	4	5	4	5	5	4	5	5	4	6	4	5	4	6	5	51.1815751881173	5	6.75	6	3.75
1	1	1	1	5	3	1	1	4	5	6	4	4	5	5	5	5	6	6	4	7	5	5	4	6	5	5	4	5	4	4	5	4	4	4	4	4	5	5	5	4	5	5	5	4	46.101407383258	4.75	5	5.75	5
1	1	2	1	5	3	1	1	4	6	4	7	6	6	5	5	6	6	6	4	4	6	6	6	5	7	7	6	7	7	6	7	7	6	6	6	4	6	6	5	6	6	6	7	5	45.585622723773	5.75	5.5	5	5.75
1	1	3	1	5	3	1	1	4	6	4	7	6	6	5	5	6	6	6	4	4	6	6	6	5	7	7	6	7	7	6	7	7	6	6	6	4	6	6	5	6	6	6	7	5	50.976191817742	5.75	5.5	5	5.75
1	1	1	1	6	3	1	1	4	6	6	6	6	6	5	7	5	6	4	7	7	6	7	6	6	6	6	4	6	4	3	4	4	7	7	7	6	5	5	5	5	5	5	5	6	50.2444958108306	6	5.75	6	6.25
2	1	2	1	1	3	2	1	4	5	5	4	6	5	5	5	4	7	6	6	7	5	6	4	6	4	4	5	4	4	4	3	5	6	6	5	6	6	5	7	5	7	7	7	6	50.3577408139111	5	4.75	6.5	5.25
1	1	3	1	1	3	2	1	4	6	5	7	6	6	7	7	6	7	7	7	6	6	7	6	5	5	4	6	5	5	6	4	5	6	6	6	5	7	7	6	7	6	7	6	6	45.6536749359659	6	6.5	6.75	6
1	1	1	1	2	3	2	1	4	5	5	5	4	6	6	5	7	5	5	5	4	6	6	6	7	5	5	5	5	4	4	4	4	7	7	6	7	6	6	7	6	6	7	4	6	52.4026723975883	4.75	6	4.75	6.25
2	1	4	1	2	3	2	1	4	7	7	7	7	5	5	5	5	6	7	7	6	5	5	5	6	5	4	6	5	6	6	6	7	6	6	5	7	4	3	4	5	7	7	7	7	48.9272922055115	7	5	6.5	5.25
1	1	4	1	3	3	2	1	4	6	6	6	4	7	7	7	7	4	3	4	3	7	6	7	6	6	5	5	6	4	4	5	4	7	7	7	6	6	7	5	5	6	7	6	6	47.3016751413556	5.5	7	3.5	6.5
2	1	4	1	5	3	2	1	4	6	7	6	7	7	7	7	7	5	6	5	4	7	6	7	7	4	4	3	4	5	6	4	5	6	4	7	5	6	7	7	6	6	5	7	6	54.400595330136	6.5	7	5	6.75
1	1	4	1	5	3	2	1	4	6	7	7	5	2	2	4	1	7	7	7	7	7	7	7	7	5	4	5	6	3	2	2	3	6	6	7	6	1	2	2	1	3	3	3	2	50.7470078581005	6.25	2.25	7	7
1	1	4	1	6	3	2	1	4	7	7	7	7	5	6	5	4	5	5	6	4	6	6	7	6	7	7	6	7	5	4	5	6	4	3	4	4	6	6	5	7	4	4	4	5	47.2355215955458	7	5	5	6.25
2	1	4	1	6	3	2	1	4	6	6	6	5	4	5	4	3	5	4	5	5	7	7	7	6	6	7	4	7	7	7	7	7	7	7	7	7	7	7	7	6	6	7	6	6	53.683236451848	5.75	4	4.75	6.75
1	1	4	1	6	3	2	1	4	5	5	6	4	5	6	4	5	6	6	4	7	6	6	6	5	6	6	6	5	4	4	5	3	4	5	4	4	5	4	6	4	4	5	4	4	55.4694596619594	5	5	5.75	5.75
1	1	4	1	6	3	2	1	4	7	7	7	7	3	2	3	3	2	3	3	2	6	5	6	6	5	5	5	5	2	2	1	3	2	1	3	2	3	3	3	3	3	4	3	4	46.7357580174758	7	2.75	2.5	5.75
2	1	4	1	7	3	2	1	4	7	6	7	7	6	6	7	6	7	6	6	7	6	5	7	5	5	4	5	5	4	4	4	4	4	4	4	3	6	6	6	6	6	7	7	7	51.742948930396	6.75	6.25	6.5	5.75
1	2	4	2	3	5	2	1	4	5	6	5	5	6	6	6	5	4	5	4	4	6	7	6	6	3	4	3	2	3	3	4	3	7	7	7	7	1	1	1	1	6	6	6	5	47.7685024285016	5.25	5.75	4.25	6.25
2	2	4	1	5	5	2	1	4	6	5	5	7	4	5	5	4	7	6	7	7	6	5	6	7	5	4	5	6	4	5	4	5	6	6	6	7	6	6	6	6	7	7	7	7	49.4282770493474	5.75	4.5	6.75	6
2	2	4	2	1	1	1	1	4	2	2	3	1	1	1	1	2	3	4	4	3	2	2	2	2	1	1	1	1	6	7	6	5	3	2	3	3	2	3	2	2	3	2	3	4	50.9229678980353	2	1.25	3.5	2
2	1	4	1	1	3	1	1	4	6	4	7	7	6	5	7	5	6	6	6	6	4	4	4	4	7	7	7	7	4	5	3	4	5	4	4	5	6	5	6	6	6	6	7	5	50.3687178546669	6	5.75	6	4
2	1	4	1	4	3	1	1	4	6	7	5	6	4	4	3	4	7	7	7	6	7	7	7	7	6	5	6	7	4	3	5	4	6	6	6	4	7	7	7	7	7	7	6	7	51.1579099739607	6	3.75	6.75	7
1	1	4	1	2	3	2	1	4	7	7	7	7	7	7	7	7	4	5	4	3	7	7	7	6	6	4	4	7	5	4	5	5	4	4	4	4	5	5	6	4	6	6	6	6	43.7328753852656	7	7	4	6.75
2	1	4	1	2	3	2	1	4	7	7	7	7	6	5	6	5	7	7	7	7	5	5	4	4	6	6	7	6	7	6	6	7	6	7	5	6	7	7	6	7	5	4	5	5	50.1587771093537	7	5.5	7	4.5
1	1	4	1	3	3	2	1	4	1	1	1	1	1	1	2	1	6	6	6	7	6	7	5	5	3	4	3	3	3	4	4	2	5	5	4	5	3	3	3	3	3	4	2	3	48.4124183668011	1	1.25	6.25	5.75
2	1	4	1	7	3	1	1	5	5	5	5	5	2	2	2	2	3	4	3	3	6	6	5	4	4	4	3	5	1	2	1	2	2	4	2	2	6	7	7	4	6	6	6	5	52.862907238991	5	2	3.25	5.25
2	2	4	2	7	3	1	1	5	6	5	6	6	6	6	6	6	6	6	6	6	6	6	6	6	7	7	7	7	7	7	7	7	7	7	7	7	7	7	7	7	7	7	7	7	47.2941325653257	5.75	6	6	6
2	1	4	2	8	4	1	1	5	7	7	7	7	7	7	7	7	7	7	7	7	7	7	7	7	7	7	7	7	7	7	7	7	7	7	7	7	7	7	7	7	7	7	7	7	51.1821561327219	7	7	7	7
2	1	4	1	3	3	2	1	5	6	5	7	5	2	2	1	2	2	2	2	1	1	1	1	2	3	3	3	3	1	1	1	1	3	3	3	3	1	1	1	2	1	1	1	1	49.8904889683025	5.75	1.75	1.75	1.25
1	1	4	1	4	3	2	1	5	5	5	4	5	5	6	4	4	7	7	6	7	6	7	6	6	4	3	4	4	6	6	6	6	6	7	6	5	5	5	6	5	6	6	5	7	51.2258523671688	4.75	4.75	6.75	6.25
1	1	4	1	6	3	2	1	5	1	2	1	1	1	1	1	1	3	3	3	2	3	4	4	2	1	2	1	2	3	2	4	4	2	1	2	2	2	3	3	1	2	2	2	1	57.5755685197943	1.25	1	2.75	3.25
1	3	4	2	2	5	2	1	5	5	6	4	5	5	5	5	5	4	4	4	4	2	1	3	1	7	7	7	7	2	4	2	3	2	2	2	3	2	1	3	1	2	2	1	4	48.2140874789665	5	5	4	1.75
1	2	4	3	6	5	2	1	5	6	7	5	6	6	7	6	5	7	7	7	7	5	6	4	5	4	4	5	3	5	5	5	4	5	5	5	5	6	6	7	5	5	5	6	4	47.9135058228261	6	6	7	5
1	1	4	1	4	3	1	1	5	6	6	6	6	7	7	7	6	5	5	5	5	6	6	6	6	7	6	7	6	5	5	6	4	5	5	6	5	6	6	6	5	4	4	4	4	46.3441983225394	6	6.75	5	6
1	1	4	1	7	3	1	1	5	3	3	3	3	6	6	6	7	3	3	4	2	1	1	1	1	2	4	3	2	2	2	2	3	1	1	1	1	5	6	4	5	3	3	2	2	52.0601427717702	3	6.25	3	1
1	1	4	1	7	3	1	1	5	5	6	4	5	5	5	6	4	7	7	7	7	4	4	4	4	7	7	7	7	5	4	6	4	5	5	5	4	4	4	4	5	5	5	5	4	50.3767794607387	5	5	7	4
1	1	4	1	7	3	1	1	5	5	6	4	5	5	5	6	4	7	7	7	7	4	4	4	4	7	7	7	7	5	4	6	4	5	5	5	4	4	4	4	5	5	5	5	4	52.237807186008	5	5	7	4
1	1	4	1	4	3	2	1	5	6	6	5	7	6	7	6	5	6	6	7	6	7	7	7	7	6	5	5	6	7	7	7	7	6	6	6	6	6	7	6	6	6	5	6	7	49.8651446517526	6	6	6.25	7
2	1	4	1	7	3	2	1	5	6	7	6	5	7	7	7	7	5	4	5	5	7	7	7	6	4	3	5	5	5	5	6	5	4	5	4	5	6	7	6	5	4	5	4	4	50.0240031931895	6	7	4.75	6.75
1	2	4	2	5	5	2	1	5	7	6	7	7	5	5	6	5	6	6	6	6	6	6	6	6	7	7	7	6	7	6	7	7	6	5	7	6	4	4	5	4	5	5	5	4	56.4986473102536	6.75	5.25	6	6
2	4	3	2	7	4	2	1	1	4	3	3	3	3	3	3	3	3	3	3	3	3	3	3	3	3	3	3	3	3	3	3	3	3	4	5	4	4	4	3	4	3	4	4	3	50.5775580553888	3.25	3	3	3
1	4	3	2	4	4	1	1	1	4	4	4	4	4	4	4	4	4	4	4	4	4	4	4	4	4	4	4	4	4	4	4	4	4	4	4	4	4	4	4	4	4	4	4	4	52.0820445513769	4	4	4	4
2	4	3	2	5	4	1	1	1	4	4	4	4	4	4	4	4	4	4	4	4	4	3	4	3	4	3	4	3	4	3	4	4	4	3	4	3	4	4	4	4	4	4	4	4	49.3731857073523	4	4	4	3.5
1	2	3	1	2	3	1	1	2	6	6	6	6	6	6	6	6	4	4	4	3	3	4	3	3	4	4	4	4	4	4	4	4	4	4	4	4	4	4	4	4	4	4	4	4	40.95510831789	6	6	3.75	3.25
1	1	3	1	2	3	1	1	2	5	5	5	5	5	5	5	5	5	5	5	5	5	5	5	5	5	5	5	5	5	5	5	5	5	5	5	5	5	5	5	5	5	5	5	5	44.7465980533345	5	5	5	5
2	2	3	1	3	3	1	1	2	6	6	6	6	6	6	6	6	6	6	6	6	6	6	6	6	5	5	5	5	5	5	5	5	6	6	6	6	6	6	6	6	6	6	6	6	46.2221018206029	6	6	6	6
2	2	3	2	6	3	1	1	2	5	5	5	5	6	7	5	4	5	4	6	4	7	7	7	7	6	7	6	7	4	4	5	5	6	6	6	7	6	6	5	7	4	4	3	5	46.535413063329	5	5.5	4.75	7
2	3	3	2	5	2	2	1	2	5	5	5	7	5	6	6	6	6	6	6	6	6	6	6	6	6	6	6	6	6	6	6	6	6	6	6	6	6	6	6	6	6	6	6	6	47.9283155808686	5.5	5.75	6	6
1	2	3	1	2	3	2	1	2	5	5	5	5	5	5	5	5	5	5	5	5	5	5	5	5	5	5	5	5	5	5	5	5	5	5	5	5	5	5	5	5	5	5	5	5	51.7031137595736	5	5	5	5
1	2	3	2	3	3	2	1	2	7	6	7	6	5	5	4	5	5	5	6	4	7	6	7	7	4	3	5	4	7	7	7	6	5	4	5	5	4	4	5	3	6	6	7	4	49.7219541471918	6.5	4.75	5	6.75
1	2	3	1	4	3	2	1	2	6	7	6	6	6	7	6	4	6	6	7	6	6	7	6	6	6	5	6	5	7	7	7	7	7	6	6	7	6	6	4	5	6	5	7	7	48.8441979415811	6.25	5.75	6.25	6.25
1	2	3	3	5	3	2	1	2	7	7	7	7	6	6	6	6	7	7	7	7	5	6	4	6	4	5	3	5	6	6	7	5	6	5	6	5	6	6	7	5	7	6	7	6	53.288801521415	7	6	7	5.25
1	2	3	3	6	3	2	1	2	1	2	1	1	2	3	3	1	6	6	6	5	6	6	6	6	1	1	1	1	2	1	2	2	2	2	3	2	2	2	2	1	2	2	2	1	51.5571000316194	1.25	2.25	5.75	6
2	5	3	2	6	4	2	1	2	5	4	3	3	4	5	4	3	3	4	5	4	4	5	6	5	4	5	4	3	3	4	5	6	4	3	3	4	5	3	3	4	5	4	3	4	51.4917645982433	3.75	4	4	5
2	2	3	1	7	3	1	1	2	3	3	2	3	2	1	2	2	2	4	2	1	3	2	4	4	3	3	4	3	1	1	1	1	3	4	2	3	3	3	3	3	2	3	2	3	48.9185230258378	2.75	1.75	2.25	3.25
2	2	3	1	7	3	2	1	2	6	6	5	7	7	7	7	7	5	4	4	6	4	4	4	4	4	3	5	4	5	5	5	5	5	6	4	5	7	7	7	6	7	6	7	6	46.6761320957772	6	7	4.75	4
1	2	3	1	1	3	1	1	3	6	7	6	6	6	6	6	6	6	6	6	6	6	7	6	7	5	5	5	5	7	7	7	7	4	5	3	4	5	4	5	4	5	6	6	6	48.3300086212786	6.25	6	6	6.5
2	2	3	2	1	3	1	1	3	6	6	6	5	7	6	7	7	6	6	6	6	4	4	4	4	5	4	4	6	7	7	7	7	5	5	5	4	4	4	3	4	5	5	4	4	54.355957717794	5.75	6.75	6	4
2	2	3	3	2	3	1	1	3	3	3	3	4	4	3	3	3	2	2	3	2	3	3	2	3	7	6	6	7	3	3	3	2	2	2	2	3	4	4	4	4	2	4	1	4	53.9796129546581	3.25	3.25	2.25	2.75
2	2	3	1	3	3	1	1	3	5	4	4	4	5	5	4	4	4	4	4	4	5	5	5	5	5	5	5	4	5	5	5	5	5	5	5	5	6	5	6	6	5	5	5	5	49.5962796071215	4.25	4.5	4	5
1	2	3	2	2	3	2	1	3	5	5	6	5	5	6	4	6	6	5	6	7	6	6	6	6	5	5	5	5	5	5	6	4	7	7	7	7	7	6	6	7	6	6	5	6	48.8239084950737	5.25	5.25	6	6
2	2	3	1	3	3	2	1	3	6	6	6	6	6	4	6	6	6	6	6	6	6	6	6	6	6	6	6	6	6	7	5	6	6	7	6	7	7	7	5	7	6	7	7	6	51.774513766733	6	5.5	6	6
2	2	3	3	5	3	2	1	3	6	6	6	7	6	7	5	6	7	7	6	7	5	5	4	6	6	5	6	4	6	5	7	5	7	6	7	7	5	5	4	6	6	5	5	6	50.2783609296475	6.25	6	6.75	5
1	2	3	2	3	3	1	1	4	7	6	7	6	7	6	7	7	4	4	4	4	7	7	7	7	5	6	5	5	7	6	7	7	5	6	4	5	5	4	4	6	7	6	7	7	49.5033791633692	6.5	6.75	4	7
2	2	3	2	3	3	2	1	4	6	7	6	4	2	2	3	2	6	6	6	6	3	3	3	2	5	5	5	5	6	6	5	6	3	2	2	4	1	1	1	1	6	5	5	7	49.557926909617	5.75	2.25	6	2.75
1	2	3	1	4	5	1	2	4	4	4	4	4	4	4	4	4	4	4	4	4	4	4	4	4	4	4	4	4	4	4	4	4	4	4	4	4	4	4	4	4	4	4	4	4	50.4478922613977	4	4	4	4
1	1	2	1	1	3	1	1	1	7	7	6	6	7	6	6	6	6	6	6	6	7	7	7	7	7	7	7	7	7	7	7	7	7	7	7	7	7	7	7	7	7	7	7	7	48.9827967532885	6.5	6.25	6	7
2	1	2	1	4	3	1	1	1	4	4	4	4	4	4	4	4	4	4	4	4	4	4	4	4	4	4	4	4	4	4	4	4	4	4	4	4	4	4	4	4	4	4	4	4	48.432775218944	4	4	4	4
2	4	2	2	5	4	2	1	1	3	3	3	3	3	3	3	2	3	3	2	3	3	3	3	4	3	4	3	4	3	3	3	4	5	5	5	5	4	5	6	5	5	5	5	5	53.5387939275904	3	2.75	2.75	3.25
2	1	2	1	3	3	1	1	1	3	3	3	3	3	3	3	3	3	3	3	3	3	3	3	3	3	3	3	3	3	3	3	3	3	3	3	3	3	3	3	3	3	3	3	3	46.4108444392077	3	3	3	3
2	1	2	1	7	3	1	1	1	4	4	4	4	4	4	4	4	4	4	4	4	4	4	4	4	4	4	4	4	4	4	4	4	4	4	4	4	4	4	4	4	4	4	4	4	49.4407371434576	4	4	4	4
2	4	2	2	5	4	1	1	1	4	4	4	4	4	4	4	4	4	4	4	4	4	4	4	4	4	4	4	4	4	4	4	4	4	4	4	4	4	4	4	4	4	4	4	4	43.8673700183437	4	4	4	4
2	2	2	1	1	3	1	1	2	6	6	6	6	6	6	6	6	6	6	6	6	6	6	6	6	6	6	6	6	6	6	6	6	6	6	6	6	6	6	6	6	6	6	6	6	47.5519584847245	6	6	6	6
1	1	2	1	1	3	1	1	2	6	6	6	6	6	6	6	6	7	7	7	7	7	5	6	6	6	6	6	6	6	6	6	6	6	6	6	6	6	6	6	6	6	6	6	6	49.0886795121296	6	6	7	6
1	1	2	1	1	3	1	1	2	6	6	6	6	6	6	6	6	6	6	6	6	6	6	6	6	6	6	6	6	6	6	6	6	6	6	6	6	6	6	6	6	6	6	6	6	46.6698695061939	6	6	6	6
2	1	2	1	1	3	1	1	2	6	6	6	6	6	6	6	6	6	6	6	6	6	6	6	6	6	6	6	6	6	6	6	6	6	6	6	6	6	6	6	6	6	6	6	6	50.6114595926744	6	6	6	6
1	2	2	1	1	3	1	1	2	3	3	3	3	4	3	3	4	2	2	2	3	3	3	4	3	3	3	3	3	3	3	2	3	3	3	2	3	7	7	7	6	1	1	1	2	53.2961967431451	3	3.5	2.25	3.25
1	2	2	2	1	3	1	1	2	7	7	6	7	5	6	4	5	6	5	6	7	5	4	5	6	7	7	7	7	4	4	5	3	6	5	7	6	6	7	6	5	7	7	7	6	50.0054802254718	6.75	5	6	5
1	2	2	2	1	3	1	1	2	5	4	5	6	5	5	6	4	6	6	5	6	6	5	7	7	5	5	5	6	5	6	5	4	7	7	6	7	6	6	5	7	4	3	4	4	45.3639102736088	5	5	5.75	6.25
1	1	2	1	2	3	1	1	2	6	6	6	6	6	6	6	6	6	6	6	6	5	5	5	4	6	5	5	5	6	6	6	6	5	5	5	5	5	5	5	5	5	5	5	5	45.8222986175217	6	6	6	4.75
1	1	2	1	2	3	1	1	2	5	6	6	5	6	6	6	5	6	6	6	6	6	5	5	5	5	5	6	5	6	6	6	6	5	5	6	6	6	5	6	5	4	4	5	4	50.4774623360863	5.5	5.75	6	5.25
1	2	2	1	2	3	1	1	2	6	6	6	6	6	6	6	6	6	6	6	6	6	6	6	6	6	6	6	6	6	6	6	6	6	6	6	6	6	6	6	6	6	6	6	6	56.7686701784969	6	6	6	6
1	1	2	1	2	3	1	1	2	6	6	6	6	6	6	6	6	6	6	6	6	6	6	6	6	6	6	6	6	6	6	6	6	6	6	6	6	6	5	5	6	6	6	6	6	51.7973061024796	6	6	6	6
1	1	2	1	2	3	1	1	2	6	6	6	6	6	6	6	6	6	6	6	6	6	6	6	6	6	6	6	6	6	6	6	6	6	6	6	6	6	6	6	6	6	6	6	6	45.4764274081777	6	6	6	6
1	1	2	1	2	3	1	1	2	5	5	5	5	5	5	5	5	5	5	5	5	5	5	5	5	5	5	5	5	5	5	5	5	5	5	5	5	5	5	5	5	5	5	5	5	49.8001953578684	5	5	5	5
1	2	2	2	2	3	1	1	2	3	4	4	3	4	4	3	4	3	3	4	3	4	5	3	3	4	4	5	4	4	4	5	4	6	7	7	5	5	6	5	4	4	4	4	4	48.2270394268589	3.5	3.75	3.25	3.75
1	2	2	2	2	3	1	1	2	6	6	6	6	7	7	6	6	3	4	4	2	7	7	7	6	5	4	5	6	6	6	4	6	4	5	5	3	4	4	4	4	4	4	4	4	49.881740623295	6	6.5	3.25	6.75
1	2	2	2	2	3	1	1	2	2	2	2	1	2	2	1	1	1	1	1	1	2	2	3	2	1	2	1	2	6	7	6	6	2	3	1	3	1	2	1	2	2	2	2	1	49.4937143663561	1.75	1.5	1	2.25
2	2	2	2	2	3	1	1	2	1	1	1	1	2	4	3	3	3	2	2	3	1	2	1	1	2	3	2	4	1	1	2	1	3	2	3	3	2	1	2	1	3	4	2	3	51.1595043194313	1	3	2.5	1.25
1	2	2	2	2	3	1	1	2	4	4	4	4	7	7	7	6	7	7	6	6	5	6	6	5	5	6	4	6	6	7	6	5	6	7	6	6	5	5	6	4	5	5	4	4	51.972751345518	4	6.75	6.5	5.5
2	2	2	2	2	3	1	1	2	4	5	4	3	5	5	5	5	4	4	3	5	4	4	5	3	5	4	5	5	7	7	7	7	7	7	7	6	7	6	7	6	4	4	5	4	49.0620671721254	4	5	4	4
2	2	2	2	2	3	1	1	2	5	6	4	4	7	7	7	6	6	6	4	6	7	7	7	7	6	6	6	5	7	6	6	7	6	6	5	7	5	6	5	5	5	4	5	4	50.820918366395	4.75	6.75	5.5	7
1	2	2	2	2	3	1	1	2	6	4	6	6	7	7	7	6	6	6	5	6	6	7	6	6	6	6	5	6	6	6	6	5	6	6	6	5	6	6	6	6	6	6	7	6	50.5849449952271	5.5	6.75	5.75	6.25
2	2	2	2	2	3	1	1	2	6	7	6	6	5	6	6	5	7	7	7	7	6	6	7	5	7	7	7	7	6	6	6	5	6	5	7	5	6	6	6	6	5	6	5	4	50.7112493411753	6.25	5.5	7	6
1	1	2	1	3	3	1	1	2	5	5	5	5	5	5	5	5	5	5	5	5	5	5	5	5	5	5	5	5	5	5	5	5	5	5	5	5	5	5	5	5	5	5	5	5	52.9625953039614	5	5	5	5
1	1	2	1	3	3	1	1	2	6	6	6	6	6	6	6	6	6	6	6	6	6	6	6	6	6	6	6	6	6	6	6	6	6	6	6	6	6	6	6	6	6	6	6	6	51.8320609984354	6	6	6	6
2	1	2	1	3	3	1	1	2	6	6	6	6	5	5	5	5	6	6	6	6	6	6	6	6	6	6	6	6	6	6	6	6	6	6	6	6	6	6	6	6	6	6	6	6	53.7619568034507	6	5	6	6
1	1	2	1	3	3	1	1	2	5	5	5	5	5	5	5	5	5	5	5	5	5	5	5	5	5	5	5	5	5	5	5	5	5	5	5	5	5	5	5	5	5	5	5	5	47.8715924609523	5	5	5	5
2	1	2	1	3	3	1	1	2	4	4	4	4	4	4	4	4	4	4	4	4	4	4	4	4	4	4	4	4	4	4	4	4	4	4	4	4	4	4	4	4	4	4	4	4	47.171796728176	4	4	4	4
1	2	2	2	3	3	1	1	2	3	3	3	3	2	2	2	2	2	2	2	2	1	1	1	1	3	3	3	2	7	7	6	7	3	3	3	2	1	1	2	2	3	4	3	3	49.7837064912398	3	2	2	1
1	2	2	2	3	3	1	1	2	6	7	6	6	6	6	5	7	6	6	5	7	6	6	5	7	2	2	4	2	1	1	1	1	6	6	7	6	3	4	3	3	6	5	7	5	47.4240007362184	6.25	6	6	6
2	2	2	2	3	3	1	1	2	4	3	4	5	2	4	2	2	7	7	7	6	2	2	1	2	6	7	5	5	4	3	4	3	7	7	6	7	2	1	2	2	6	6	6	7	45.6910134987655	4	2.5	6.75	1.75
2	2	2	2	3	3	1	1	2	5	4	6	5	7	7	6	7	6	6	7	7	5	5	4	5	5	4	5	5	5	6	6	4	3	3	4	4	7	7	6	7	5	6	5	4	47.7251701784659	5	6.75	6.5	4.75
2	2	2	2	3	3	1	1	2	1	1	2	1	6	6	6	6	3	3	4	4	1	1	1	2	1	1	1	1	1	2	1	1	2	2	4	3	7	7	7	6	1	2	2	1	53.4181785684655	1.25	6	3.5	1.25
2	2	2	2	3	3	1	1	2	2	2	3	2	1	1	1	2	2	3	3	2	1	1	1	2	1	1	1	1	3	3	2	3	2	3	1	1	3	2	3	4	2	3	2	1	46.7891224799086	2.25	1.25	2.5	1.25
2	2	2	2	3	3	1	1	2	6	6	7	6	6	4	7	7	5	4	6	4	5	6	5	5	6	4	7	6	6	6	7	7	5	6	4	5	6	6	6	6	6	7	5	6	50.3645509301238	6.25	6	4.75	5.25
2	2	2	2	3	3	1	1	2	6	7	6	5	6	6	7	7	4	5	3	3	5	4	4	5	6	7	7	7	7	7	7	7	7	7	6	7	4	4	4	4	5	5	4	5	47.7398202295364	6	6.5	3.75	4.5
2	2	2	2	3	3	1	1	2	4	4	4	4	5	6	4	5	5	5	5	5	4	3	4	4	4	5	3	3	6	4	6	6	6	6	7	6	5	6	5	4	5	6	6	4	49.8358018798551	4	5	5	3.75
2	2	2	2	3	3	1	1	2	6	6	6	5	2	2	1	2	5	4	6	5	2	1	1	4	5	5	5	5	3	4	2	3	7	7	7	7	1	1	1	2	2	2	3	2	46.6077642905526	5.75	1.75	5	2
2	2	2	2	3	3	1	1	2	6	6	6	6	6	6	6	5	6	6	5	6	5	4	5	5	4	4	5	4	6	6	7	6	4	4	3	5	7	6	7	7	4	4	4	5	56.6397780502818	6	5.75	5.75	4.75
1	2	2	2	3	3	1	1	2	7	7	6	7	7	6	7	7	7	7	6	7	4	5	3	3	5	5	5	4	7	6	7	7	7	7	6	7	6	7	6	6	5	6	4	4	52.2165153274923	6.75	6.75	6.75	3.75
2	2	2	2	3	3	1	1	2	5	6	5	5	5	4	5	5	6	4	7	7	4	4	4	3	5	5	5	5	4	5	5	3	6	4	4	6	6	4	4	7	7	7	7	7	47.288360769416	5.25	4.75	6	3.75
2	2	2	2	3	3	1	1	2	6	6	6	6	6	6	6	6	6	5	6	6	7	7	6	7	5	5	6	4	7	7	6	7	5	4	5	5	5	4	6	5	6	6	6	6	48.651755306662	6	6	5.75	6.75
2	2	2	2	3	3	1	1	2	7	7	6	7	6	6	7	6	5	4	5	5	7	6	7	7	4	3	5	3	5	6	6	4	6	6	7	4	5	5	5	5	7	7	7	6	47.5469457144935	6.75	6.25	4.75	6.75
2	2	2	2	3	3	1	1	2	6	6	5	7	5	4	6	4	6	5	6	7	7	7	7	6	7	6	7	7	7	7	7	7	7	6	7	6	6	6	6	6	4	4	4	4	49.92334150286	6	4.75	6	6.75
2	2	2	2	3	3	1	1	2	6	6	6	7	4	5	5	3	7	7	7	7	5	5	5	5	7	6	7	7	4	5	5	4	4	4	5	4	7	7	7	6	6	7	6	5	52.1048417205038	6.25	4.25	7	5
1	2	2	2	3	3	1	1	2	4	4	4	3	5	5	4	6	4	4	4	5	6	5	7	6	6	6	6	5	4	4	4	4	6	5	7	7	6	6	4	6	7	7	6	7	45.1404465380851	3.75	5	4.25	6
2	2	2	2	3	3	1	1	2	7	7	6	7	5	6	5	5	6	6	7	7	6	6	7	6	6	7	4	6	6	6	6	7	4	5	3	5	4	5	3	3	5	5	5	5	50.0395551529077	6.75	5.25	6.5	6.25
2	2	2	2	3	3	1	1	2	7	7	7	6	5	4	6	5	6	6	4	7	5	4	5	5	7	7	7	6	7	7	7	7	5	4	5	4	6	7	6	5	6	6	6	6	50.7125981431985	6.75	5	5.75	4.75
1	1	2	1	4	3	1	1	2	5	5	5	5	5	5	5	5	5	5	5	5	5	5	5	5	5	5	5	5	5	5	5	5	5	5	5	5	5	5	5	5	5	5	5	5	47.4961621800806	5	5	5	5
2	1	2	1	4	3	1	1	2	5	5	5	5	5	5	5	5	5	5	5	5	5	5	5	5	5	5	5	5	5	5	5	5	5	5	5	5	5	5	5	5	5	5	5	5	51.2298312280507	5	5	5	5
2	1	2	1	4	3	1	1	2	5	5	5	5	5	5	5	5	5	5	5	5	5	5	5	5	5	5	5	5	5	5	5	5	5	5	5	5	5	5	5	5	5	5	5	5	53.6578851538106	5	5	5	5
1	2	2	1	4	3	1	1	2	7	7	6	7	7	6	7	7	6	5	7	6	6	6	6	6	4	4	4	3	7	7	7	7	4	4	3	5	6	6	6	5	4	4	4	4	50.4907030808582	6.75	6.75	6	6
1	2	2	2	4	3	1	1	2	4	5	4	4	6	6	6	5	6	6	5	7	6	6	6	5	6	6	6	6	7	6	7	7	7	6	6	7	5	5	6	6	5	5	4	6	49.3657285811511	4.25	5.75	6	5.75
2	1	2	1	5	3	1	1	2	6	6	6	6	6	6	6	6	6	6	6	6	6	6	6	6	6	6	6	6	6	6	6	6	6	6	6	6	6	6	6	6	6	6	6	6	52.8132155267401	6	6	6	6
1	2	2	1	5	3	1	1	2	3	2	3	2	3	2	4	2	5	5	6	4	3	3	4	3	3	3	3	4	1	2	1	1	2	2	2	4	6	7	5	6	1	1	2	1	50.6271066145329	2.5	2.75	5	3.25
2	2	2	1	5	3	1	1	2	5	4	5	6	6	6	6	6	6	6	6	5	6	7	6	6	7	7	7	7	6	7	6	7	7	7	6	7	5	6	4	4	6	6	4	6	46.5752695189608	5	6	5.75	6.25
2	2	2	2	5	3	1	1	2	5	6	5	5	7	7	7	7	4	3	3	4	6	6	6	7	1	1	1	1	7	7	6	7	5	6	4	5	6	5	6	7	5	6	4	5	48.4955246836833	5.25	7	3.5	6.25
2	2	2	2	5	3	1	1	2	5	6	5	4	4	4	5	5	6	6	6	6	3	2	4	4	4	4	3	4	7	7	7	7	2	1	2	3	4	4	4	4	4	5	5	3	52.0962192023927	5	4.5	6	3.25
2	2	2	2	5	3	1	1	2	3	2	3	3	4	4	4	4	1	1	2	1	3	3	2	3	1	1	1	2	2	2	3	1	2	2	3	1	3	4	4	2	5	5	5	5	45.0501827645767	2.75	4	1.25	2.75
2	2	2	2	5	3	1	1	2	1	1	2	1	2	2	2	2	4	3	4	3	2	3	3	2	1	1	1	1	5	5	5	5	2	2	1	3	2	2	2	4	3	2	3	2	51.7713390082953	1.25	2	3.5	2.5
1	2	2	2	5	3	1	1	2	7	6	6	7	5	5	6	4	4	4	4	4	5	4	5	6	7	7	6	7	7	6	7	7	5	6	6	5	7	6	7	7	5	5	5	5	50.3607409984127	6.5	5	4	5
1	2	2	2	5	3	1	1	2	6	4	6	6	6	6	7	6	5	4	5	5	6	6	7	7	4	4	4	5	7	6	7	7	6	5	6	6	4	4	4	4	5	5	5	6	52.1207920603777	5.5	6.25	4.75	6.5
2	2	2	1	6	3	1	1	2	5	5	5	5	7	7	7	7	6	6	6	6	5	5	5	5	7	7	6	6	2	2	3	2	5	4	5	5	5	5	5	5	5	5	5	5	54.8864292669462	5	7	6	5
1	2	2	1	6	3	1	1	2	3	2	3	3	3	3	3	3	3	4	3	3	2	1	2	3	3	3	2	3	2	1	2	1	2	2	1	4	7	7	7	7	1	1	1	1	47.7767844556683	2.75	3	3.25	2
2	1	2	1	7	3	1	1	2	5	5	5	5	5	5	5	5	4	4	4	4	4	4	4	4	4	4	4	4	4	4	4	4	4	4	4	4	4	4	4	4	4	4	4	4	51.3537311874449	5	5	4	4
2	1	2	1	7	3	1	1	2	5	5	5	5	5	5	5	5	5	5	5	5	5	5	5	5	5	5	5	5	5	5	5	5	5	5	5	5	5	5	5	5	5	5	5	5	53.7633057656422	5	5	5	5
1	2	2	1	7	3	1	1	2	6	4	5	6	7	7	7	6	6	4	7	6	6	5	6	7	6	6	6	5	7	7	6	7	5	4	5	5	7	6	7	7	7	6	7	6	49.9941526235234	5.25	6.75	5.75	6
1	2	2	1	8	5	1	1	2	7	7	7	7	7	7	7	7	7	7	4	4	7	7	7	7	4	4	4	4	7	7	7	7	7	7	7	7	4	4	4	4	4	4	4	4	49.399945581402	7	7	5.5	7
2	5	2	2	8	2	2	1	2	6	6	6	6	7	7	7	7	6	6	6	7	6	6	6	6	6	7	7	6	7	7	7	7	6	6	6	7	6	6	7	7	6	5	6	5	48.1250175617286	6	7	6.25	6
1	2	2	3	1	3	2	1	2	7	7	6	7	4	5	4	4	7	6	7	7	7	7	7	7	7	6	7	7	5	5	5	4	7	7	6	6	6	6	5	7	5	5	5	5	49.5107920191698	6.75	4.25	6.75	7
2	1	2	1	2	3	2	1	2	6	6	6	6	6	6	6	6	6	6	6	6	6	6	6	6	6	6	6	6	6	6	6	6	6	6	6	6	6	6	6	6	5	5	6	6	48.1059003465952	6	6	6	6
1	2	2	1	2	3	2	1	2	6	5	6	6	6	5	7	5	7	7	6	6	6	4	6	6	6	6	5	6	6	6	6	6	4	5	4	3	6	7	5	6	6	4	6	6	48.8040302639377	5.75	5.75	6.5	5.5
1	2	2	1	2	3	2	1	2	6	5	6	6	3	3	3	3	6	6	6	6	6	6	7	5	6	6	5	6	2	3	2	2	7	7	7	6	3	3	4	3	6	7	6	5	51.681760026862	5.75	3	6	6
1	2	2	2	2	3	2	1	2	6	7	6	5	6	7	5	6	3	2	4	2	1	1	2	1	7	7	7	6	6	7	5	5	6	6	5	7	6	5	6	6	6	5	6	6	47.7239488957216	6	6	2.75	1.25
1	2	2	2	2	3	2	1	2	3	2	3	2	5	4	6	6	3	3	2	4	2	2	2	3	6	5	6	6	5	5	4	5	2	3	2	1	1	1	1	2	1	1	1	1	52.3196842081321	2.5	5.25	3	2.25
2	2	2	2	2	3	2	1	2	5	4	5	5	7	6	6	7	5	5	4	5	3	4	2	2	7	7	6	7	5	5	5	5	3	2	2	4	7	7	6	7	7	7	7	7	50.4126590859194	4.75	6.5	4.75	2.75
2	2	2	2	2	3	2	1	2	6	7	5	5	6	6	6	4	2	1	2	4	3	2	3	4	6	7	6	6	7	7	6	7	6	6	6	6	6	4	7	5	6	7	5	6	51.9624259830346	5.75	5.5	2.25	3
1	2	2	2	2	3	2	1	2	5	6	6	5	5	4	5	5	6	5	6	6	5	6	5	4	6	7	5	6	5	5	5	4	5	4	5	5	7	6	7	7	6	6	7	5	49.8443651119291	5.5	4.75	5.75	5
2	2	2	2	2	3	2	1	2	7	6	7	7	4	5	4	3	6	6	5	6	7	7	7	6	4	5	3	4	2	2	1	2	5	5	6	5	6	6	6	7	4	5	4	3	45.4155074369197	6.75	4	5.75	6.75
2	2	2	2	2	3	2	1	2	7	7	7	7	7	7	7	7	7	7	7	7	7	7	7	6	5	4	6	5	7	7	6	7	1	1	1	1	4	4	5	4	7	7	7	7	49.4924168859105	7	7	7	6.75
1	2	2	2	2	3	2	1	2	6	6	5	5	4	4	3	5	5	5	6	5	6	6	6	6	6	6	6	6	5	5	5	5	7	7	6	7	6	7	6	5	6	6	6	7	55.3195990134477	5.5	4	5.25	6
1	2	2	2	2	3	2	1	2	5	5	4	5	6	6	6	6	6	4	7	7	6	5	5	6	6	5	6	7	5	5	4	4	7	6	7	7	7	7	7	6	6	5	7	4	52.3838158029104	4.75	6	6	5.5
1	2	2	2	2	3	2	1	2	6	7	5	5	6	7	5	7	6	7	6	5	5	4	4	5	6	7	6	4	7	7	7	6	6	6	6	6	6	6	6	6	5	4	5	6	48.413532754739	5.75	6.25	6	4.5
1	2	2	2	2	3	2	1	2	4	4	4	4	6	4	6	6	4	3	3	5	5	5	4	6	4	4	4	4	6	6	6	6	6	5	5	6	4	4	3	4	7	6	7	7	50.2797680454335	4	5.5	3.75	5
2	2	2	2	2	3	2	1	2	6	6	6	5	4	3	5	4	4	4	3	5	4	4	4	4	7	7	7	7	6	5	6	7	7	7	7	7	7	7	7	7	6	6	6	6	44.377994362014	5.75	4	4	4
1	2	2	2	2	3	2	1	2	6	6	4	6	7	7	7	6	5	6	5	5	6	6	7	6	5	4	5	6	5	5	6	5	4	5	4	3	4	3	5	3	6	4	7	6	50.4142930440883	5.5	6.75	5.25	6.25
1	2	2	2	2	3	2	1	2	6	7	5	6	7	6	7	7	5	5	5	4	6	7	6	5	7	7	7	7	5	4	5	5	4	5	4	3	5	4	6	4	6	6	7	5	50.1409489626211	6	6.75	4.75	6
1	2	2	1	3	3	2	1	2	5	5	4	5	4	3	5	4	4	4	4	5	2	2	2	2	6	6	4	5	7	7	6	7	6	6	7	6	5	4	5	5	5	6	5	6	45.4479235903533	4.75	4	4.25	2
2	2	2	1	3	3	2	1	2	6	6	6	6	3	3	3	3	2	2	1	4	6	6	7	6	4	3	4	4	5	5	5	4	3	4	4	4	7	6	7	7	7	7	6	7	50.0984018943491	6	3	2.25	6.25
1	2	2	2	3	3	2	1	2	6	6	6	6	6	7	6	4	6	6	5	7	6	6	6	6	5	5	5	5	7	7	7	7	7	6	7	7	7	6	7	6	6	5	7	7	56.0530352668925	6	5.75	6	6
2	2	2	2	3	3	2	1	2	1	1	1	2	5	5	4	6	6	6	7	7	6	6	6	6	2	2	2	4	7	7	6	7	5	5	5	5	6	7	5	6	5	6	5	4	46.3348030177421	1.25	5	6.5	6
1	2	2	2	3	3	2	1	2	1	1	1	1	7	7	7	7	2	1	2	4	1	1	1	1	2	4	3	1	5	6	6	5	3	4	3	3	1	1	1	1	3	4	2	3	48.6469681785474	1	7	2.25	1
1	2	2	2	3	3	2	1	2	6	5	7	5	6	4	7	7	6	6	6	6	3	2	4	3	2	2	2	2	6	4	5	7	2	2	3	2	3	4	4	2	6	5	5	5	53.9654660400149	5.75	6	6	3
1	2	2	2	3	3	2	1	2	6	6	5	7	6	4	6	6	4	4	4	4	5	5	5	5	6	6	6	6	2	2	2	1	6	5	6	5	7	7	7	7	6	5	7	6	54.4708504122473	6	5.5	4	5
2	2	2	2	3	3	2	1	2	4	4	4	5	6	7	5	6	6	7	6	6	6	5	7	6	4	3	5	5	5	5	5	5	4	4	3	3	5	5	5	4	6	6	7	7	50.1106647328743	4.25	6	6.25	6
1	2	2	2	3	3	2	1	2	4	5	4	4	6	6	7	6	5	6	5	5	6	7	5	5	7	7	7	7	6	6	7	5	5	4	5	5	5	5	5	5	6	6	7	6	51.6542989603048	4.25	6.25	5.25	5.75
1	2	2	2	3	3	2	1	2	6	6	7	5	7	7	7	7	5	5	5	5	6	6	6	5	7	7	7	6	6	7	6	6	6	7	5	5	5	5	6	6	6	6	5	6	50.9632811193136	6	7	5	5.75
2	2	2	2	3	3	2	1	2	5	4	6	6	6	4	7	7	5	4	4	5	6	6	7	6	5	6	4	5	4	3	5	3	6	5	6	5	6	7	4	7	7	7	7	6	52.6130727293825	5.25	6	4.5	6.25
2	2	2	2	3	3	2	1	2	7	7	6	7	5	5	5	6	5	5	4	5	5	4	6	5	5	4	4	6	5	4	6	4	7	7	7	7	7	6	7	7	7	7	7	7	49.3152841746367	6.75	5.25	4.75	5
2	2	2	2	3	3	2	1	2	5	6	5	5	5	5	5	6	7	6	7	7	7	6	7	7	6	4	6	6	4	4	4	4	6	7	6	5	5	4	4	4	5	4	6	6	49.7640865097816	5.25	5.25	6.75	6.75
2	2	2	2	3	3	2	1	2	7	6	7	7	7	7	7	7	5	5	5	6	7	6	7	7	5	5	5	5	5	4	5	5	5	6	4	4	6	6	6	6	6	6	6	7	48.7455820091951	6.75	7	5.25	6.75
2	2	2	2	3	3	2	1	2	3	3	3	3	2	2	2	1	1	1	2	1	6	7	7	6	2	1	1	3	2	3	2	1	6	5	6	6	2	2	3	2	3	4	3	2	47.4124165748495	3	1.75	1.25	6.5
2	2	2	2	3	3	2	1	2	5	5	4	6	6	7	7	5	7	7	7	7	5	4	4	5	6	6	6	4	5	4	4	6	4	5	3	4	7	6	7	7	7	7	6	7	52.3377608624244	5	6.25	7	4.5
2	2	2	2	3	3	2	1	2	5	4	5	6	7	7	7	7	6	5	6	6	4	3	4	4	5	5	6	5	5	5	4	5	4	5	5	4	6	5	7	6	6	7	6	7	46.6905212664326	5	7	5.75	3.75
2	2	2	2	3	3	2	1	2	7	7	7	6	4	3	3	5	4	4	4	3	7	7	7	7	6	6	5	6	7	7	7	6	6	5	5	6	6	6	6	7	5	5	5	4	48.6562189098588	6.75	3.75	3.75	7
1	2	2	2	3	3	2	1	2	7	7	7	7	5	4	6	5	7	6	6	7	7	6	7	7	6	5	6	6	6	5	7	6	6	6	5	6	6	6	7	5	6	6	7	5	44.0051733630742	7	5	6.5	6.75
2	2	2	2	3	3	2	1	2	6	5	7	4	5	4	5	5	6	6	6	7	6	6	6	5	5	4	5	6	4	3	4	3	5	6	6	4	4	4	3	5	6	5	6	6	53.0043351755472	5.5	4.75	6.25	5.75
2	2	2	2	3	3	2	1	2	6	6	6	5	5	6	5	4	6	6	7	4	6	7	7	6	6	6	7	5	7	7	6	7	6	6	6	7	6	6	6	6	6	7	6	6	50.2367307134122	5.75	5	5.75	6.5
1	2	2	2	3	3	2	1	2	7	7	7	7	7	7	7	6	7	7	7	7	7	6	7	7	6	6	7	5	6	4	5	6	6	7	5	6	6	7	6	5	6	6	7	6	51.8644231582231	7	6.75	7	6.75
2	2	2	2	3	3	2	1	2	7	7	6	6	4	4	5	4	7	6	7	7	4	4	4	5	7	6	6	7	6	6	7	5	6	7	6	5	5	5	6	6	5	5	5	5	49.838017022578	6.5	4.25	6.75	4.25
1	2	2	2	3	3	2	1	2	7	7	6	7	5	6	5	4	6	6	6	5	7	7	7	7	6	7	6	5	6	7	6	6	6	7	6	6	6	6	5	6	6	6	6	4	48.5349444181042	6.75	5	5.75	7
1	2	2	2	3	3	2	1	2	7	6	6	7	5	6	5	5	5	5	5	4	4	4	3	5	4	4	5	3	7	6	7	7	6	4	6	7	6	4	5	5	6	4	6	7	47.4012931999685	6.5	5.25	4.75	4
1	2	2	2	3	3	2	1	2	3	3	3	3	1	1	1	2	7	7	7	7	2	2	3	1	7	7	7	6	5	5	4	5	2	3	2	1	3	3	2	4	2	2	2	2	50.5645555256043	3	1.25	7	2
2	2	2	2	3	3	2	1	2	7	7	7	7	5	5	6	4	4	3	5	4	5	6	5	4	7	6	7	6	6	6	6	6	6	7	6	6	5	6	5	4	7	7	7	6	45.875257015915	7	5	4	5
1	2	2	2	3	3	2	1	2	5	4	4	6	6	4	6	7	7	7	6	7	4	4	3	4	6	6	7	6	5	6	6	4	5	4	6	6	5	6	5	5	7	6	7	7	57.9255997854455	4.75	5.75	6.75	3.75
2	2	2	2	3	3	2	1	2	7	7	7	7	4	4	4	3	7	7	7	7	5	5	5	6	6	6	6	6	7	7	7	7	7	7	7	7	5	5	6	6	4	4	4	5	50.9423675383528	7	3.75	7	5.25
1	2	2	2	3	3	2	1	2	7	7	7	7	4	5	3	4	3	3	3	2	6	6	4	6	1	2	1	1	3	3	2	3	6	7	6	6	7	7	6	7	1	1	1	2	52.2447319888419	7	4	2.75	5.5
1	2	2	2	3	3	2	1	2	5	4	5	5	7	7	7	7	4	4	4	5	4	5	5	3	7	7	6	7	4	5	5	5	7	7	6	7	7	7	7	7	6	7	5	6	48.0384657174148	4.75	7	4.25	4.25
2	2	2	2	3	3	2	1	2	6	7	5	6	5	4	5	6	7	7	7	7	7	7	6	7	5	6	4	5	7	7	7	6	7	7	6	7	7	7	6	7	4	3	5	3	50.9113718538014	6	5	7	6.75
1	2	2	2	3	3	2	1	2	5	6	6	4	6	7	6	6	5	5	4	5	5	6	5	5	7	7	7	6	6	6	5	6	6	6	6	6	6	5	6	5	4	4	4	3	49.1154048983502	5.25	6.25	4.75	5.25
2	2	2	2	3	3	2	1	2	6	6	7	6	5	5	4	5	4	4	3	4	5	4	4	5	5	6	6	4	6	6	6	5	6	6	5	6	7	7	7	6	6	5	6	7	55.1783422765292	6.25	4.75	3.75	4.5
1	2	2	2	3	3	2	1	2	5	6	6	4	7	7	7	7	6	6	4	6	5	5	6	4	7	7	7	6	6	5	6	5	5	6	4	5	4	4	4	5	7	7	7	7	50.2458823619152	5.25	7	5.5	5
2	2	2	2	3	3	2	1	2	6	4	7	5	7	6	7	7	5	6	4	4	4	3	4	4	7	7	6	7	6	7	4	5	4	4	4	4	7	7	7	7	4	4	4	4	53.0783466670147	5.5	6.75	4.75	3.75
2	2	2	2	3	3	2	1	2	6	5	5	6	5	4	6	5	6	5	5	7	5	5	4	6	6	6	5	5	5	6	4	5	6	5	7	6	6	7	7	6	7	7	7	7	49.6547356481271	5.5	5	5.75	5
2	2	2	2	3	3	2	1	2	1	1	1	1	2	2	2	2	6	6	5	6	1	1	1	2	2	3	3	2	7	6	7	7	6	5	5	6	3	3	4	3	1	1	1	1	49.6187953689406	1	2	5.75	1.25
2	2	2	2	3	3	2	1	2	5	5	5	6	6	5	6	6	5	4	6	5	6	5	6	5	5	5	5	5	4	4	4	3	5	6	5	6	5	4	5	5	6	6	6	6	46.7059539986823	5.25	5.75	5	5.5
2	2	2	2	3	3	2	1	2	7	7	6	6	5	6	6	5	5	5	5	5	6	5	6	4	4	4	3	5	4	4	5	3	5	5	6	5	4	4	4	4	4	4	4	4	50.003086951476	6.5	5.5	5	5.25
2	2	2	2	3	3	2	1	2	7	7	7	7	4	4	4	3	6	5	5	6	6	5	6	7	4	5	3	5	6	7	5	7	6	5	6	7	6	6	7	6	4	3	5	4	51.1337325839102	7	3.75	5.5	6
2	2	2	2	3	3	2	1	2	6	7	7	6	7	7	6	7	6	7	7	6	7	7	7	6	5	5	4	4	7	7	6	7	5	5	6	5	5	5	5	5	4	3	5	4	50.0067370165663	6.5	6.75	6.5	6.75
2	2	2	2	3	3	2	1	2	2	1	2	2	3	3	3	3	2	1	3	1	7	7	7	7	3	2	3	2	2	1	2	2	7	7	7	6	2	1	3	2	1	1	1	2	53.9997363226713	1.75	3	1.75	7
1	2	2	2	3	3	2	1	2	6	6	7	7	6	6	6	7	6	5	6	6	5	5	5	5	5	4	5	6	5	6	4	6	4	4	5	4	4	4	4	4	5	5	6	5	52.0358645919367	6.5	6.25	5.75	5
1	2	2	2	3	3	2	1	2	6	6	6	6	6	4	6	7	4	4	4	5	7	7	7	6	7	7	6	7	5	5	4	5	6	7	6	6	5	6	5	6	5	5	5	5	51.2596720253236	6	5.75	4.25	6.75
2	1	2	1	5	3	2	1	2	6	6	6	6	6	6	6	6	6	6	6	6	6	6	6	6	6	6	6	6	6	6	6	6	6	6	6	6	6	6	6	6	6	6	6	6	50.2928546846221	6	6	6	6
2	2	2	1	5	3	2	1	2	7	7	7	7	5	5	4	6	7	6	7	7	7	6	7	7	6	6	6	7	5	4	6	6	5	5	6	5	6	6	6	6	6	6	7	5	49.4341015576313	7	5	6.75	6.75
2	2	2	2	5	3	2	1	2	6	5	5	7	6	6	5	6	5	5	5	5	2	4	1	4	5	6	4	5	3	2	4	3	1	1	2	2	5	5	4	6	6	7	5	7	53.3008428286246	5.75	5.75	5	2.75
1	2	2	2	5	3	2	1	2	5	5	5	6	7	6	7	7	1	2	2	1	7	7	6	7	6	5	7	7	4	5	4	3	3	2	4	3	6	6	7	5	6	4	5	7	49.4137080771722	5.25	6.75	1.5	6.75
2	2	2	2	5	3	2	1	2	7	7	7	7	6	6	7	6	6	7	5	6	6	6	6	6	1	1	1	1	1	2	1	1	4	4	4	4	3	3	3	3	4	5	4	3	47.6583609712899	7	6.25	6	6
1	2	2	2	5	3	2	1	2	3	2	4	2	4	4	4	3	2	2	4	4	3	3	2	3	2	2	2	1	3	3	2	3	3	3	3	4	5	6	4	4	2	1	2	4	53.0515435828462	2.75	3.75	3	2.75
2	2	2	2	5	3	2	1	2	5	5	5	5	4	4	3	5	5	5	4	4	4	4	4	4	7	7	6	7	3	4	3	4	4	3	4	4	1	2	1	1	4	4	4	5	52.013536913789	5	4	4.5	4
1	2	2	2	5	3	2	1	2	3	2	4	3	2	2	1	3	3	2	3	4	1	2	1	1	1	1	2	1	3	3	3	4	1	1	1	2	3	2	4	2	3	3	3	3	50.5363105077387	3	2	3	1.25
1	2	2	2	5	3	2	1	2	4	3	5	3	7	7	7	6	6	6	6	6	7	7	6	7	6	6	5	6	6	6	6	5	6	6	6	6	4	4	4	4	6	7	5	5	48.4359066037383	3.75	6.75	6	6.75
2	2	2	2	5	3	2	1	2	1	1	1	2	3	2	4	3	1	1	2	1	2	2	1	2	5	5	6	5	6	5	7	4	6	7	6	6	3	3	2	3	1	2	1	2	48.980080969201	1.25	3	1.25	1.75
1	2	2	2	5	3	2	1	2	7	7	6	7	4	4	4	3	6	5	6	7	4	4	4	4	5	4	5	5	6	6	6	4	6	7	5	5	6	7	5	4	6	6	6	7	47.3525693218508	6.75	3.75	6	4
1	2	2	2	5	3	2	1	2	5	6	5	5	4	5	4	5	7	7	7	6	6	6	6	6	5	4	5	6	5	5	4	6	6	4	5	7	6	6	6	7	6	6	6	5	46.1196148678272	5.25	4.5	6.75	6
1	2	2	2	5	3	2	1	2	7	7	7	7	4	3	5	4	5	6	4	5	5	4	5	4	7	7	7	6	4	4	4	5	4	4	3	3	6	4	6	7	4	3	5	4	50.7529677276765	7	4	5	4.5
2	2	2	2	6	3	2	1	2	5	5	5	5	4	5	3	4	5	5	4	6	4	4	4	5	6	6	6	5	6	5	6	5	5	4	5	4	6	7	6	5	5	4	6	5	48.3673415322156	5	4	5	4.25
1	2	2	2	6	3	2	1	2	2	2	2	2	6	4	5	5	6	6	6	6	2	2	3	2	2	1	4	2	6	4	6	7	6	7	6	4	1	1	1	1	2	1	4	2	47.8815663596732	2	5	6	2.25
1	2	2	2	6	3	2	1	2	7	6	7	7	5	4	4	6	5	5	5	5	7	6	7	7	7	7	7	7	6	6	6	6	4	3	5	4	7	7	7	7	7	6	6	7	49.0952540239089	6.75	4.75	5	6.75
1	2	2	2	6	3	2	1	2	7	7	6	7	6	6	6	5	5	5	5	5	6	7	6	5	5	5	4	6	7	7	7	7	6	5	5	6	5	5	5	6	4	5	4	4	50.6326842554021	6.75	5.75	5	6
2	2	2	3	6	4	2	1	2	6	5	7	6	4	4	5	3	6	6	6	6	7	7	7	6	6	5	4	4	6	4	7	6	7	7	7	7	6	7	6	4	5	4	5	5	50.9659585790463	6	4	6	6.75
1	3	2	2	1	5	2	1	2	2	2	2	2	2	2	1	1	7	7	7	6	4	3	5	3	4	5	4	3	5	6	4	5	4	4	3	5	4	5	3	4	4	5	3	4	52.4324270250109	2	1.5	6.75	3.75
2	3	2	2	2	5	2	1	2	6	6	6	7	6	6	6	4	4	5	3	4	6	6	7	6	6	6	5	7	5	5	5	5	4	4	5	3	4	5	4	5	6	6	6	6	52.0591269765637	6.25	5.5	4	6.25
2	3	2	2	2	5	2	1	2	7	7	6	7	6	7	6	6	4	4	4	4	7	7	7	6	7	6	7	7	5	5	5	4	7	7	7	7	5	5	5	4	6	5	6	7	53.1369358387794	6.75	6.25	4	6.75
1	2	2	2	3	5	2	1	2	5	5	5	5	7	6	7	7	2	1	2	1	5	4	6	5	6	6	6	6	5	5	5	6	6	6	6	6	6	6	6	5	5	5	5	5	50.2030106583315	5	6.75	1.5	5
1	3	2	2	3	5	2	1	2	5	5	5	5	6	6	6	4	6	6	6	7	6	7	5	6	6	6	6	6	6	7	7	6	5	5	6	4	4	4	3	5	5	6	6	4	49.0264173903406	5	5.5	6.25	6
1	2	2	3	6	5	2	1	2	5	5	6	4	5	6	5	4	5	5	4	5	5	4	5	4	7	7	7	7	6	5	6	6	7	7	7	7	7	7	6	6	6	6	6	6	49.9260683640552	5	5	4.75	4.5
1	5	2	2	7	5	2	1	2	6	7	5	4	7	6	6	7	6	7	7	5	4	3	5	5	4	3	4	5	7	7	7	7	5	5	5	5	5	5	5	5	6	6	7	6	51.121741663626	5.5	6.5	6.25	4.25
1	5	2	2	7	5	2	1	2	6	7	5	4	7	6	6	7	6	7	7	5	4	3	5	5	4	3	4	5	7	7	7	7	5	5	5	5	5	5	5	5	6	6	7	6	49.7977834795664	5.5	6.5	6.25	4.25
2	2	2	1	4	3	1	1	2	6	6	6	6	6	6	6	6	6	6	6	6	6	6	6	6	6	6	6	6	6	6	6	6	6	6	6	6	6	6	6	6	6	6	6	6	51.3067864510339	6	6	6	6
1	2	2	1	2	3	2	1	3	6	6	6	6	5	5	5	5	4	4	4	4	7	7	7	7	6	6	6	6	5	5	5	5	4	4	4	4	7	7	7	7	5	5	5	5	50.8106247336532	6	5	4	7
1	1	2	1	3	1	1	1	3	4	4	4	4	4	4	4	4	4	4	4	4	4	4	4	4	4	4	4	4	4	4	4	4	4	4	4	4	4	4	4	4	4	4	4	4	51.700613450873	4	4	4	4
1	1	2	1	1	3	1	1	3	7	7	7	7	7	7	7	7	7	7	7	7	7	7	7	7	7	7	7	7	7	7	7	7	7	7	6	7	6	7	6	6	6	6	7	6	52.5802817791327	7	7	7	7
1	2	2	2	1	3	1	1	3	6	6	5	7	6	6	4	7	6	6	6	4	7	7	7	7	4	5	3	4	6	6	7	5	7	6	7	7	5	5	5	5	6	5	6	5	50.6351714012766	6	5.75	5.5	7
1	2	2	3	2	3	1	1	3	6	6	5	6	5	5	6	5	6	6	7	6	6	7	7	7	7	7	7	6	7	7	7	6	7	7	7	7	6	5	6	6	6	6	5	5	51.5320963138583	5.75	5.25	6.25	6.75
1	1	2	1	3	3	1	1	3	7	6	7	7	5	7	7	7	5	3	3	5	7	5	4	3	5	6	5	7	6	3	5	6	6	2	6	5	2	5	1	2	3	3	7	5	49.4769622387027	6.75	6.5	4	4.75
2	1	2	1	3	3	1	1	3	6	6	6	6	6	6	6	6	6	6	6	6	6	6	6	6	6	6	6	6	6	6	6	6	6	6	6	6	6	6	6	6	6	6	6	6	46.2804269912246	6	6	6	6
1	1	2	1	3	3	1	1	3	7	7	7	7	7	7	7	7	7	7	7	7	7	7	7	7	7	7	7	7	7	7	7	7	7	7	7	7	7	7	7	7	7	7	7	7	47.5046589724772	7	7	7	7
1	1	2	1	3	3	1	1	3	4	4	4	4	4	4	4	4	4	4	4	4	4	4	4	4	4	4	4	4	4	4	4	4	4	4	4	4	4	4	4	4	4	4	4	4	54.1468787819922	4	4	4	4
1	2	2	1	3	3	1	1	3	6	7	5	7	7	6	7	7	6	5	7	7	4	5	3	5	7	7	7	6	4	4	3	4	7	7	7	7	6	7	5	7	7	7	7	7	54.5175249960189	6.25	6.75	6.25	4.25
1	2	2	2	4	3	1	1	3	6	6	7	6	5	4	4	5	6	6	6	5	5	4	5	4	2	3	2	1	6	5	6	4	6	7	5	7	4	4	4	3	6	6	5	6	52.1894736981678	6.25	4.5	5.75	4.5
1	2	2	2	5	3	1	1	3	6	6	5	7	6	7	6	6	7	7	6	7	6	6	5	7	5	6	5	4	4	4	4	4	6	6	6	6	7	7	7	7	4	3	5	5	55.1836769713802	6	6.25	6.75	6
1	2	2	2	6	3	1	1	3	7	7	7	7	5	5	5	4	6	6	7	6	6	7	4	6	5	4	5	6	7	7	7	7	5	5	5	5	6	6	6	6	6	7	7	6	52.6005878393626	7	4.75	6.25	5.75
1	1	2	1	7	3	1	1	3	6	6	6	6	6	6	6	6	6	6	6	6	6	6	6	6	6	6	6	6	6	6	6	6	6	6	6	6	6	6	6	6	6	6	6	6	50.2570036861819	6	6	6	6
1	2	2	2	7	3	1	1	3	6	7	6	5	6	6	6	6	7	7	7	6	6	6	7	5	4	4	5	4	6	6	7	5	7	7	7	7	4	3	4	3	7	7	6	7	50.7592308175152	6	6	6.75	6
1	1	2	1	1	3	2	1	3	5	5	5	5	5	5	5	5	5	5	5	5	5	5	5	5	5	5	5	5	5	5	5	5	5	5	5	5	5	5	5	5	5	5	5	5	47.212373100423	5	5	5	5
1	2	2	2	1	3	2	1	3	6	7	7	6	7	7	6	7	6	6	6	7	6	6	6	6	6	6	6	6	5	5	5	5	7	7	6	7	7	7	7	6	5	4	6	6	48.7126511621845	6.5	6.75	6.25	6
1	2	2	1	3	3	2	1	3	5	6	5	6	6	5	6	5	6	5	6	5	6	5	6	5	5	6	5	6	6	5	6	5	5	6	5	6	6	5	6	5	5	6	5	6	46.3914563814286	5.5	5.5	5.5	5.5
1	2	2	1	3	3	2	1	3	6	5	7	7	2	1	2	1	7	7	7	7	6	6	5	6	6	6	5	6	7	7	7	7	6	6	5	7	3	3	3	2	6	6	6	6	47.771513215474	6.25	1.5	7	5.75
2	2	2	2	3	3	2	1	3	4	4	3	5	6	6	7	6	5	4	5	5	5	4	6	6	7	7	6	6	6	6	7	5	5	5	5	4	7	7	7	6	7	7	7	6	52.505258613351	4	6.25	4.75	5.25
1	2	2	2	3	3	2	1	3	6	6	4	7	7	7	7	7	5	4	5	5	7	7	7	6	6	7	6	6	6	6	6	7	7	6	6	7	4	3	5	4	7	6	7	7	56.4057000750813	5.75	7	4.75	6.75
1	1	2	1	4	3	2	1	3	5	5	5	5	5	5	5	5	5	5	5	5	5	5	5	5	5	5	5	5	5	5	5	5	5	5	5	5	5	5	5	5	5	5	5	5	52.6283655192127	5	5	5	5
1	2	2	1	5	3	2	1	3	3	4	5	4	4	5	5	3	3	4	5	3	5	4	2	3	5	4	2	3	5	4	3	4	5	4	3	5	5	3	2	4	5	4	3	4	49.2639356066313	4	4.25	3.75	3.5
1	2	2	1	5	3	2	1	3	7	7	7	6	1	1	1	2	3	4	3	2	3	3	4	4	5	4	6	5	7	7	7	7	1	1	2	1	3	4	3	3	1	1	2	1	50.9283572653958	6.75	1.25	3	3.5
2	2	2	2	5	3	2	1	3	6	6	5	6	3	3	4	4	7	7	7	7	4	5	4	3	2	1	1	4	1	1	1	1	6	6	5	6	1	1	1	1	6	6	7	7	50.7058611638166	5.75	3.5	7	4
1	2	2	2	5	3	2	1	3	1	1	1	2	6	5	6	7	1	1	1	1	3	4	3	3	6	4	7	6	1	1	2	1	2	2	2	3	3	2	2	4	2	1	1	3	51.6397111136855	1.25	6	1	3.25
2	2	2	2	5	3	2	1	3	6	7	5	5	5	5	5	5	5	4	4	5	5	4	4	5	7	7	7	7	5	4	5	6	4	3	4	4	6	6	6	5	4	5	4	3	44.8522117299095	5.75	5	4.5	4.5
1	2	2	2	6	3	2	1	3	7	6	7	6	7	6	6	7	4	4	5	4	4	4	5	5	4	4	4	4	7	6	7	7	4	4	5	3	7	7	7	7	4	4	4	3	48.5920530973027	6.5	6.5	4.25	4.5
1	2	2	2	6	3	2	1	3	4	4	4	4	6	6	6	6	5	5	5	4	7	6	7	7	6	7	6	5	7	7	7	7	5	4	5	6	6	5	5	7	5	5	4	5	46.0046055664646	4	6	4.75	6.75
2	2	2	3	7	3	2	1	3	6	7	5	7	7	7	7	7	5	6	5	4	6	6	4	6	7	7	6	7	4	3	4	5	6	6	5	6	5	4	6	6	6	6	6	7	50.5527217065212	6.25	7	5	5.5
2	2	2	2	1	4	2	1	3	7	7	7	7	7	7	7	7	6	4	5	7	5	4	6	5	6	6	5	6	5	6	4	4	6	6	7	6	3	2	4	3	7	7	7	7	50.1427716546203	7	7	5.5	5
1	3	2	2	1	5	2	1	3	7	7	7	7	4	3	4	3	6	7	6	5	6	4	7	6	6	7	5	5	6	4	6	7	6	6	5	6	7	7	6	7	6	5	6	7	47.2413807448538	7	3.5	6	5.75
2	2	2	1	2	5	2	1	3	3	3	4	4	1	1	1	1	2	2	1	2	6	7	5	6	2	2	2	4	4	4	4	3	1	1	1	1	2	1	2	4	2	2	2	3	47.1794422378555	3.5	1	1.75	6
2	3	2	2	3	5	2	1	3	4	4	4	4	6	6	7	4	4	3	3	5	4	4	5	3	7	7	7	7	6	6	5	6	6	6	6	6	6	7	7	5	4	4	4	4	48.7971575031357	4	5.75	3.75	4
1	4	2	2	3	5	2	1	3	6	4	6	5	6	6	7	7	6	6	5	4	6	6	6	6	6	6	7	6	6	7	5	6	7	7	6	6	6	7	6	6	6	7	6	5	49.6560009510577	5.25	6.5	5.25	6
2	3	2	2	3	5	2	1	3	5	6	5	5	4	3	4	4	6	6	6	6	6	6	6	6	7	7	6	7	6	7	7	5	6	5	6	7	6	7	6	5	4	4	4	3	53.1075037661255	5.25	3.75	6	6
1	2	2	1	4	5	2	1	3	6	5	6	7	5	5	5	5	7	7	7	7	4	4	3	4	6	7	5	6	7	7	7	7	6	6	6	6	7	6	7	7	7	6	6	7	54.5604092925705	6	5	7	3.75
1	4	2	2	4	5	2	1	3	5	5	6	4	7	7	7	7	1	1	1	1	5	5	5	5	7	7	7	7	2	2	1	3	5	5	6	4	2	3	1	1	5	4	5	5	49.9403560910429	5	7	1	5
2	2	2	2	4	5	2	1	3	2	3	1	2	5	5	4	6	5	4	5	5	6	7	5	5	7	7	7	7	5	5	6	5	5	5	4	5	6	6	7	6	6	4	7	6	54.9551278687243	2	5	4.75	5.75
1	3	2	2	4	5	2	1	3	5	5	5	6	4	5	4	3	5	4	6	5	7	7	7	7	4	5	3	5	6	6	6	5	4	5	4	4	5	5	5	6	7	7	7	7	45.8714010933577	5.25	4	5	7
1	3	2	2	5	5	2	1	3	4	3	4	5	4	4	4	3	7	6	7	7	6	6	6	6	6	6	5	6	6	6	7	5	5	5	6	4	4	4	4	4	7	7	7	6	46.8397954192363	4	3.75	6.75	6
2	3	2	2	6	5	2	1	3	1	1	2	1	2	3	2	3	5	4	5	5	1	1	1	2	1	1	1	1	3	3	2	4	2	1	3	2	1	2	1	1	3	4	3	3	56.8458648207192	1.25	2.5	4.75	1.25
2	3	2	2	6	5	2	1	3	6	6	5	7	6	6	7	5	4	4	3	4	5	6	4	4	6	5	7	6	6	6	6	6	6	6	6	7	6	6	6	5	5	4	5	6	49.7929612434791	6	6	3.75	4.75
2	5	2	2	7	5	2	1	3	7	7	7	7	4	4	5	4	1	1	1	2	6	6	6	6	5	5	5	5	5	6	5	5	5	5	5	4	6	6	6	7	5	5	5	5	50.773652835768	7	4.25	1.25	6
2	4	2	2	6	5	2	1	3	7	6	7	7	6	5	7	7	5	6	5	6	5	6	4	5	4	4	3	3	5	5	6	4	7	6	7	7	5	6	6	4	7	6	7	7	50.6323044375801	6.75	6.25	5.5	5
1	1	2	1	3	3	1	1	4	6	6	6	6	6	6	6	6	6	6	6	6	6	6	6	6	6	6	6	6	6	6	6	6	6	6	6	6	6	6	6	6	6	6	6	6	48.3022718611568	6	6	6	6
1	1	2	1	7	3	1	1	4	6	6	6	6	6	6	5	5	6	6	6	6	6	6	6	6	6	6	6	6	6	6	6	6	6	6	6	6	6	6	6	6	6	6	6	6	52.615260825739	6	5.5	6	6
1	1	2	1	2	3	2	1	4	6	6	6	6	6	6	6	6	6	6	6	6	6	6	6	6	6	6	6	6	6	6	6	6	6	6	6	6	6	6	6	6	6	6	6	6	47.9673176487013	6	6	6	6
1	1	2	1	2	3	2	1	4	5	5	5	5	5	5	5	5	5	5	5	5	5	5	5	5	5	5	5	5	5	5	5	5	5	5	5	5	5	5	5	5	5	5	5	5	49.6920657190142	5	5	5	5
1	1	2	1	4	3	2	1	4	6	6	6	6	6	6	6	6	6	6	6	6	6	6	6	6	6	6	6	6	6	6	6	6	6	6	6	6	6	6	6	6	6	6	6	6	51.7107152990923	6	6	6	6
1	1	2	1	6	3	2	1	4	5	5	5	5	5	5	5	5	5	5	5	5	6	6	6	6	5	5	5	5	5	5	5	5	5	5	5	5	5	5	5	5	5	5	5	5	45.5239327642682	5	5	5	6
2	4	2	2	1	5	2	1	4	5	5	4	5	4	3	5	4	6	6	6	7	7	7	7	7	4	4	3	3	6	6	6	7	6	4	5	7	7	7	7	7	5	5	5	4	50.5577404582484	4.75	4	6.25	7
1	4	2	2	5	5	2	1	4	6	6	6	6	5	6	6	5	2	1	1	3	6	6	7	5	6	5	7	6	5	5	6	5	2	3	2	2	6	7	6	5	6	6	6	6	55.385671627407	6	5.5	1.75	6
1	2	2	3	1	3	2	1	5	2	1	4	4	1	2	1	1	1	2	1	1	2	3	1	2	1	1	1	2	4	4	4	3	7	6	7	7	7	6	7	7	2	2	3	1	46.3974338450547	2.75	1.25	1.25	2
2	2	2	1	4	3	2	1	5	4	4	4	4	4	4	4	4	4	4	4	4	4	4	4	4	4	4	4	4	4	4	4	4	4	4	4	4	4	4	4	4	4	4	4	4	53.7227637606269	4	4	4	4
1	4	2	2	7	5	2	1	5	7	7	7	6	7	7	6	7	7	7	6	6	7	7	7	7	4	3	4	4	6	5	5	7	7	7	7	7	5	4	5	5	6	6	5	7	50.7825996066984	6.75	6.75	6.5	7
2	2	1	2	8	1	1	1	1	5	5	5	5	5	5	5	5	5	5	5	5	5	5	5	5	5	5	5	5	5	5	5	5	5	5	5	5	5	5	5	5	5	5	5	5	42.8294304116495	5	5	5	5
2	2	1	2	7	4	1	1	1	3	2	3	2	3	2	3	2	3	2	2	2	3	2	3	3	3	3	4	4	3	4	5	5	4	5	5	4	5	4	5	4	5	4	4	5	49.3749269203384	2.5	2.5	2.25	2.75
1	5	1	4	3	1	2	1	1	4	4	4	4	4	4	4	4	4	4	4	4	4	4	4	4	4	4	4	4	4	4	4	4	5	4	5	4	4	5	5	5	5	5	5	4	49.2903584337508	4	4	4	4
1	5	1	2	6	1	2	1	1	4	4	4	4	4	4	4	4	3	3	3	3	4	4	4	4	4	4	4	4	4	4	4	4	4	4	4	4	4	4	4	4	4	4	4	4	46.7782802357607	4	4	3	4
2	3	1	1	3	1	1	1	2	4	4	4	4	4	4	4	4	7	7	7	7	7	7	7	7	7	7	4	4	4	4	4	4	4	4	4	4	7	7	7	7	7	7	7	7	45.7176720094482	4	4	7	7
1	1	1	1	1	3	1	1	2	6	6	6	6	6	6	6	6	6	6	6	6	6	6	6	6	6	6	6	6	6	6	6	6	6	6	6	6	6	6	6	6	6	6	6	6	47.3459803167392	6	6	6	6
2	2	1	1	1	3	1	1	2	5	6	4	4	7	6	7	7	6	5	6	6	6	6	4	6	4	3	5	5	7	6	7	7	4	4	5	3	4	4	3	5	7	7	6	7	55.3943482257743	4.75	6.75	5.75	5.5
1	2	1	1	1	3	1	1	2	5	5	5	5	5	4	4	6	6	7	6	4	6	4	7	6	4	3	4	5	7	7	7	6	6	6	6	5	6	6	6	6	5	4	4	5	49.6180612591463	5	4.75	5.75	5.75
1	2	1	2	1	3	1	1	2	6	6	6	6	5	5	6	4	6	7	6	4	7	7	7	6	7	7	7	7	4	3	5	5	6	6	6	6	6	6	6	7	6	7	6	5	48.2625543475204	6	5	5.75	6.75
1	2	1	2	1	3	1	1	2	1	2	1	1	1	1	1	1	2	2	2	3	5	4	5	5	7	6	6	7	2	1	3	2	6	7	5	7	6	4	7	7	3	2	2	4	50.4701255377423	1.25	1	2.25	4.75
1	2	1	2	2	3	1	1	2	7	7	7	6	5	5	4	6	7	7	6	6	5	5	5	4	4	4	4	4	4	5	4	4	4	4	4	3	6	7	7	5	6	7	6	5	49.9532925155097	6.75	5	6.5	4.75
1	2	1	2	2	3	1	1	2	7	6	7	6	7	6	7	7	6	6	6	5	7	6	6	7	4	3	5	4	4	3	4	4	5	4	4	5	6	6	6	6	6	4	7	5	54.9608053928972	6.5	6.75	5.75	6.5
2	2	1	1	3	3	1	1	2	5	5	5	5	6	6	6	5	6	6	7	6	1	2	1	2	3	2	4	4	2	1	1	4	3	3	2	3	4	4	4	4	6	5	7	6	51.6440049775574	5	5.75	6.25	1.5
1	2	1	1	3	3	1	1	2	3	4	2	3	6	6	6	5	2	2	2	1	4	4	3	4	6	6	6	6	6	7	6	5	6	6	5	7	3	2	2	4	6	6	7	6	53.1195872130806	3	5.75	1.75	3.75
2	2	1	1	3	3	1	1	2	4	3	4	5	4	4	3	3	5	5	5	5	5	5	5	6	5	4	5	5	5	5	5	5	6	7	6	6	4	4	5	4	6	6	7	6	50.0698218989204	4	3.5	5	5.25
2	2	1	2	3	3	1	1	2	5	5	5	5	7	6	7	7	5	5	5	6	7	7	7	7	7	7	7	7	7	6	7	7	6	4	7	6	7	7	7	7	7	7	7	7	50.1932013177612	5	6.75	5.25	7
1	2	1	2	3	3	1	1	2	2	2	3	2	3	3	3	2	1	1	1	1	5	5	4	6	2	2	1	2	4	4	5	4	7	7	6	7	4	4	5	3	4	4	4	4	48.2241066179775	2.25	2.75	1	5
2	2	1	2	3	3	1	1	2	4	3	5	4	5	5	6	5	5	6	4	6	6	6	7	6	7	7	7	6	6	6	5	6	4	4	3	5	6	5	7	7	6	6	6	5	55.4459810173235	4	5.25	5.25	6.25
1	2	1	1	5	3	1	1	2	5	4	6	6	4	5	4	4	3	3	4	2	3	3	4	3	6	6	4	6	1	1	1	2	5	5	5	4	1	1	1	2	3	4	3	2	52.7513344229531	5.25	4.25	3	3.25
1	2	1	2	5	3	1	1	2	6	6	6	6	5	6	5	5	4	4	4	4	6	6	7	5	6	4	6	6	3	3	3	4	1	2	2	1	5	6	5	4	5	5	6	6	49.7442239022089	6	5.25	4	6
1	2	1	2	5	3	1	1	2	6	4	7	5	6	5	5	6	5	5	4	6	6	7	7	5	4	4	4	3	7	7	7	7	7	7	7	7	6	6	4	7	5	6	5	4	47.8362378073757	5.5	5.5	5	6.25
2	2	1	1	6	3	1	1	2	7	7	7	7	6	7	5	5	4	3	3	4	6	6	6	6	6	6	6	6	7	7	7	7	5	4	6	6	5	5	5	5	5	4	5	5	53.4411542167457	7	5.75	3.5	6
2	2	1	2	6	3	1	1	2	1	1	1	1	3	3	2	4	7	7	6	7	3	3	3	3	2	2	4	3	5	6	4	4	5	4	6	5	7	7	7	7	5	6	5	5	49.6714885659243	1	3	6.75	3
1	3	1	2	4	1	2	1	2	1	1	1	1	1	1	1	1	1	7	1	1	1	1	1	1	7	7	7	7	7	7	7	7	7	7	7	7	7	7	7	7	7	7	7	7	52.0979844833778	1	1	2.5	1
2	2	1	1	1	3	2	1	2	7	7	7	6	4	5	5	3	6	6	6	5	7	7	7	7	5	5	5	6	3	3	2	4	6	5	4	7	6	6	7	5	5	5	4	6	47.3367871087005	6.75	4.25	5.75	7
1	2	1	1	1	3	2	1	2	1	2	1	1	2	3	3	3	2	2	2	3	2	2	2	2	1	1	2	2	6	6	6	6	3	3	4	2	2	2	2	1	2	2	2	1	48.0148317868525	1.25	2.75	2.25	2
2	2	1	2	1	3	2	1	2	7	7	7	7	5	6	5	6	4	4	4	4	4	4	5	3	6	5	6	6	4	4	4	5	5	5	6	5	7	7	7	7	6	7	4	7	43.5565024532272	7	5.5	4	4
1	2	1	2	1	3	2	1	2	6	6	6	6	6	5	6	4	6	7	4	7	4	4	4	4	6	6	6	6	7	7	6	7	6	6	7	6	6	6	6	7	4	4	3	4	49.0902497955294	6	5.25	6	4
1	2	1	1	2	3	2	1	2	7	7	6	7	7	7	6	7	4	4	4	5	5	6	5	4	4	5	4	4	6	7	5	6	6	5	6	5	5	5	5	6	5	5	6	6	49.9906935829137	6.75	6.75	4.25	5
1	2	1	1	2	3	2	1	2	5	5	4	5	5	5	5	5	7	7	7	7	6	6	5	6	6	6	7	4	6	4	6	6	7	7	6	7	6	7	6	7	5	6	4	5	48.0867449227715	4.75	5	7	5.75
2	2	1	2	2	3	2	1	2	5	5	4	6	5	6	4	5	7	7	7	7	2	2	2	1	7	7	6	7	5	5	5	5	5	5	4	4	5	4	5	5	5	5	5	5	45.1062021914878	5	5	7	1.75
1	2	1	2	2	3	2	1	2	3	2	4	3	1	1	1	1	7	6	7	7	6	5	7	7	5	5	4	5	5	6	5	5	6	6	6	7	6	7	4	6	6	7	6	6	50.8002085225976	3	1	6.75	6.25
2	2	1	2	2	3	2	1	2	6	5	6	7	6	6	7	7	5	5	5	5	6	5	7	6	2	1	1	3	5	6	6	4	6	6	5	6	7	6	7	7	5	5	5	5	43.8459089693376	6	6.5	5	6
1	2	1	2	2	3	2	1	2	3	3	2	4	7	7	7	7	4	5	3	3	4	4	4	3	2	3	2	2	4	4	3	5	6	7	4	5	5	6	5	4	4	4	5	3	49.7370098123317	3	7	3.75	3.75
1	2	1	2	2	3	2	1	2	7	7	7	7	2	2	3	1	6	6	6	6	5	6	5	5	1	2	1	1	7	7	7	6	6	7	5	5	7	7	6	7	6	7	6	5	44.3037801635629	7	2	6	5.25
1	2	1	2	2	3	2	1	2	5	4	4	5	1	1	1	1	3	3	2	4	2	1	2	3	4	3	5	4	3	4	3	3	1	2	1	1	1	1	2	2	3	2	4	2	53.156845737343	4.5	1	3	2
1	2	1	2	2	3	2	1	2	2	3	2	1	3	2	3	2	2	1	2	2	2	2	3	3	7	6	7	6	1	1	1	1	3	3	4	2	4	4	3	4	3	3	3	3	45.509070504132	2	2.5	1.75	2.5
2	2	1	2	2	3	2	1	2	5	5	4	6	5	5	6	6	3	3	3	4	1	1	1	2	6	6	5	6	3	2	4	4	6	6	6	5	6	6	6	6	6	5	7	5	49.4922960380475	5	5.5	3.25	1.25
1	2	1	2	2	3	2	1	2	1	2	2	1	6	6	7	7	7	7	7	6	6	7	6	7	6	6	7	6	6	4	4	7	5	5	6	4	1	1	1	1	6	6	6	6	44.0438120917957	1.5	6.5	6.75	6.5
2	2	1	2	2	3	2	1	2	5	4	5	4	5	6	5	4	2	2	2	3	3	2	4	2	3	3	2	3	6	5	7	7	6	6	6	6	7	7	6	6	2	2	2	2	50.5145198638923	4.5	5	2.25	2.75
1	2	1	2	2	3	2	1	2	5	6	4	6	7	7	7	7	6	7	6	6	6	6	6	4	4	4	4	3	7	7	7	7	6	7	7	6	7	6	6	7	7	7	7	6	47.0430399245443	5.25	7	6.25	5.5
2	2	1	2	2	3	2	1	2	7	6	7	7	4	5	3	4	6	6	6	5	5	5	5	5	4	4	4	4	6	6	6	6	6	6	5	7	7	7	7	6	5	4	4	5	48.8887748699885	6.75	4	5.75	5
2	2	1	2	2	3	2	1	2	4	4	5	3	5	5	5	5	7	7	7	7	4	5	3	5	4	5	4	3	5	6	4	5	6	7	5	7	7	6	7	6	5	5	5	4	51.2514734377382	4	5	7	4.25
2	2	1	2	2	3	2	1	2	5	5	5	5	6	6	7	5	5	6	4	5	5	6	6	4	6	7	6	7	7	7	7	7	6	6	7	7	4	3	4	4	4	3	3	4	50.8003002639078	5	6	5	5.25
1	2	1	2	2	3	2	1	2	2	2	2	3	1	1	1	1	6	7	6	5	3	4	2	3	1	1	2	2	1	1	1	1	1	1	1	1	6	6	6	6	3	3	3	3	51.2943057722122	2.25	1	6	3
2	2	1	2	2	3	2	1	2	2	1	3	2	3	3	3	3	1	1	1	1	3	3	3	4	2	3	1	4	3	3	4	2	7	7	7	7	2	1	1	2	2	2	3	1	48.0706399448318	2	3	1	3.25
1	2	1	2	2	3	2	1	2	1	1	1	1	4	3	5	4	3	3	2	3	3	3	3	4	3	3	2	3	3	3	3	3	6	6	7	5	1	1	1	1	3	3	4	2	50.2088801969712	1	4	2.75	3.25
1	2	1	1	3	3	2	1	2	5	4	6	5	3	3	4	2	5	6	6	5	2	2	3	2	4	4	5	4	6	6	6	6	3	3	4	4	7	7	7	7	5	6	4	6	45.0172042410025	5	3	5.5	2.25
1	2	1	2	3	3	2	1	2	2	2	4	1	2	3	2	2	3	3	3	3	4	4	3	5	3	4	3	2	3	2	3	3	6	7	7	5	3	3	4	2	1	1	1	1	53.2306264555455	2.25	2.25	3	4
1	2	1	2	3	3	2	1	2	4	4	4	5	6	7	7	4	6	7	5	6	6	5	6	6	7	7	6	6	7	7	7	7	7	7	6	7	5	5	5	5	5	5	5	6	49.3953896267566	4.25	6	6	5.75
2	2	1	2	3	3	2	1	2	7	6	6	7	6	4	7	6	6	5	6	7	6	6	6	7	6	5	6	5	5	4	6	6	6	4	7	7	6	7	4	7	7	7	6	7	48.409709990024	6.5	5.75	6	6.25
2	2	1	2	3	3	2	1	2	5	6	6	5	7	7	6	7	6	6	5	5	4	5	4	4	5	5	5	4	5	6	4	5	6	5	6	6	4	3	5	4	5	4	5	4	47.3232399275224	5.5	6.75	5.5	4.25
2	2	1	2	3	3	2	1	2	7	7	6	7	6	6	5	6	7	6	7	7	5	5	5	5	5	5	6	4	4	4	4	4	7	6	7	7	4	3	3	4	6	6	5	6	50.5860481005199	6.75	5.75	6.75	5
2	2	1	2	3	3	2	1	2	6	6	7	5	7	7	6	7	6	6	5	6	6	6	6	6	5	6	5	6	7	6	7	7	4	5	5	3	6	7	5	6	5	5	6	5	49.5400920612802	6	6.75	5.75	6
2	1	1	1	5	3	2	1	2	4	5	5	5	4	5	5	5	4	4	4	4	4	5	4	4	5	5	5	6	4	5	4	5	4	5	4	5	6	6	6	4	4	5	5	5	54.4163170092553	4.75	4.75	4	4.25
2	2	1	2	5	3	2	1	2	2	2	3	2	6	6	7	7	5	5	5	5	3	3	2	3	5	5	6	5	2	3	1	3	4	4	3	5	2	3	1	2	2	1	2	2	53.1632409676949	2.25	6.5	5	2.75
1	2	1	2	5	3	2	1	2	4	5	5	5	7	7	7	7	7	7	7	7	7	7	6	6	7	7	7	7	4	4	3	4	4	5	4	5	5	4	4	5	7	6	7	7	55.6229071906962	4.75	7	7	6.5
2	2	1	2	5	3	2	1	2	7	7	7	7	6	6	6	5	4	4	4	3	7	7	7	7	4	3	5	4	4	3	4	4	4	4	4	4	4	3	4	4	4	5	4	3	49.6574597086712	7	5.75	3.75	7
1	2	1	2	5	3	2	1	2	1	1	2	1	3	4	2	3	2	1	2	3	2	1	2	2	4	3	5	4	1	1	2	1	3	4	2	3	2	1	2	3	1	1	1	2	48.0327725896022	1.25	3	2	1.75
1	2	1	2	5	3	2	1	2	5	6	5	4	5	5	6	5	6	6	7	5	5	4	4	5	5	5	5	4	7	6	6	7	6	6	7	4	4	4	3	4	4	3	4	4	53.4268369726494	5	5.25	6	4.5
2	2	1	1	6	3	2	1	2	5	4	5	5	4	4	4	4	7	7	7	7	4	4	5	3	5	4	6	6	6	6	7	6	4	4	3	5	6	5	6	7	7	6	7	7	51.0150310979818	4.75	4	7	4
2	2	1	2	6	3	2	1	2	7	7	7	7	5	5	5	4	1	1	1	2	5	4	5	6	7	7	7	7	7	6	7	7	7	7	7	7	3	3	3	3	7	7	7	6	45.5264213903792	7	4.75	1.25	5
1	2	1	2	6	3	2	1	2	3	3	4	4	1	1	1	2	1	1	1	2	2	3	2	1	3	4	3	3	5	4	5	5	3	4	4	2	2	4	3	1	3	3	2	4	50.0069165580399	3.5	1.25	1.25	2
1	2	1	3	6	3	2	1	2	6	5	7	6	7	6	7	7	4	3	4	5	1	1	1	1	1	1	1	2	7	7	7	6	5	5	5	5	1	1	2	1	3	3	4	3	50.4987539543928	6	6.75	4	1
1	4	1	2	6	4	2	1	2	4	3	2	2	3	3	4	3	4	3	4	3	3	2	2	3	4	5	6	6	5	6	7	6	4	5	6	6	5	6	6	6	5	6	6	6	56.0455930034035	2.75	3.25	3.5	2.5
1	5	1	2	1	5	2	1	2	6	5	7	5	7	6	7	7	4	5	5	4	5	5	4	5	5	6	4	5	6	5	6	7	6	5	5	6	4	4	4	4	6	5	7	7	50.672507343344	5.75	6.75	4.5	4.75
2	3	1	2	2	5	2	1	2	5	4	6	6	2	2	2	3	2	2	2	2	6	5	7	7	7	7	7	7	6	4	5	6	6	6	7	5	3	3	3	2	6	6	6	7	52.4514445470243	5.25	2.25	2	6.25
1	4	1	2	4	5	2	1	2	7	7	7	6	7	7	6	6	6	4	6	7	7	7	7	7	6	6	5	5	7	7	7	6	7	7	7	7	6	5	6	5	4	3	4	5	53.7670470917109	6.75	6.5	5.75	7
1	3	1	2	6	5	2	1	2	5	5	6	6	6	6	5	7	5	6	5	4	6	6	5	7	6	6	6	6	7	7	7	7	4	4	4	5	4	4	3	5	6	6	6	6	51.0708956690131	5.5	6	5	6
1	3	1	2	7	5	2	1	2	5	4	6	6	4	3	4	5	4	4	4	3	6	6	6	4	6	6	6	6	6	4	7	5	5	5	6	4	4	5	5	4	5	4	6	5	46.3182836340136	5.25	4	3.75	5.5
1	3	1	2	7	5	2	1	2	5	5	4	5	4	4	4	4	4	4	5	4	4	5	4	5	6	6	7	5	7	6	6	7	5	4	5	6	7	6	6	7	6	7	6	6	47.7248785708436	4.75	4	4.25	4.5
2	2	1	2	3	4	2	1	2	5	4	5	4	5	5	6	6	6	6	5	6	6	6	5	6	4	4	4	4	5	5	4	6	6	6	5	7	6	6	6	6	6	6	6	6	47.6614491487271	4.5	5.5	5.75	5.75
2	2	1	1	1	3	1	1	3	7	7	6	7	7	7	7	7	5	5	5	6	6	5	7	5	6	7	6	7	4	4	3	3	4	4	4	3	5	5	5	5	6	5	6	6	49.7885964432075	6.75	7	5.25	5.75
2	2	1	2	2	3	1	1	3	5	6	4	6	5	5	4	6	6	7	4	7	1	2	1	1	3	2	4	4	6	5	7	6	5	5	5	5	4	5	4	3	5	4	5	6	45.1792750657774	5.25	5	6	1.25
2	2	1	2	3	3	1	1	3	6	6	5	7	5	4	4	6	6	6	7	6	6	5	7	6	6	6	6	7	2	1	3	2	7	6	7	6	7	6	7	7	7	7	6	7	51.1753913667688	6	4.75	6.25	6
1	2	1	2	3	3	1	1	3	1	1	2	1	3	3	3	3	5	5	5	4	2	3	3	2	1	1	1	2	1	1	1	1	2	3	3	1	2	2	2	2	3	3	4	3	45.2309610196709	1.25	3	4.75	2.5
2	2	1	2	3	3	1	1	3	6	6	6	5	5	5	6	5	2	4	1	2	4	5	4	3	1	1	1	2	3	3	2	4	2	2	2	2	2	1	3	2	3	4	4	4	50.2716787630198	5.75	5.25	2.25	4
2	2	1	2	5	3	1	1	3	2	2	2	1	7	7	7	7	1	1	1	2	2	1	2	2	3	2	3	4	7	6	7	7	1	1	1	1	3	3	4	2	3	2	4	4	50.030144584731	1.75	7	1.25	1.75
2	2	1	2	5	3	1	1	3	4	4	4	4	6	6	4	7	6	5	7	5	5	6	4	6	6	6	6	6	6	6	6	4	4	4	5	4	6	5	6	7	7	7	7	7	47.9869058427572	4	5.75	5.75	5.25
1	2	1	2	5	3	1	1	3	7	7	7	7	5	6	5	5	6	6	7	7	4	5	4	3	6	6	5	7	7	7	6	6	6	6	6	6	6	7	5	6	7	7	6	7	53.9763241133485	7	5.25	6.5	4
1	2	1	1	6	3	1	1	3	3	4	2	3	6	6	7	5	2	2	2	2	1	2	1	2	1	1	1	1	1	1	2	1	2	1	4	2	3	3	3	2	3	3	4	2	49.2520791944564	3	6	2	1.5
1	2	1	2	6	3	1	1	3	6	5	5	5	1	1	2	1	7	7	7	7	3	4	3	2	7	7	7	7	4	5	5	4	6	6	6	7	6	6	5	6	7	7	7	7	50.3047564696267	5.25	1.25	7	3
1	2	1	2	1	3	2	1	3	7	7	7	7	7	7	7	7	4	4	3	4	7	7	6	7	5	5	5	5	6	7	5	7	5	5	5	6	7	7	7	6	7	7	7	7	49.8615393373081	7	7	3.75	6.75
1	2	1	2	2	3	2	1	3	5	5	5	5	7	7	7	7	6	6	6	7	7	7	7	7	7	7	7	7	6	7	5	6	6	7	6	6	6	6	5	7	6	5	6	5	52.9360247536104	5	7	6.25	7
1	2	1	2	2	3	2	1	3	6	6	6	5	7	7	7	7	6	6	6	6	6	7	6	6	5	5	5	5	4	5	4	3	4	4	3	5	6	7	6	6	6	6	6	7	46.197207048176	5.75	7	6	6.25
2	2	1	2	2	3	2	1	3	5	6	4	5	6	6	7	6	7	7	7	7	4	4	3	5	4	3	5	4	6	6	6	7	5	6	5	4	6	5	6	6	4	4	4	5	49.3882545352316	5	6.25	7	4
1	2	1	2	3	3	2	1	3	7	7	6	7	6	6	5	6	6	6	6	4	5	5	5	5	4	5	5	4	6	5	7	6	4	4	3	4	7	7	7	7	5	5	6	5	47.4565584423745	6.75	5.75	5.5	5
1	1	1	1	4	3	2	1	3	5	5	5	5	5	5	5	5	5	5	5	5	5	5	5	5	5	5	5	5	5	5	5	5	5	5	5	5	5	5	5	5	5	5	5	5	51.7761335516464	5	5	5	5
1	2	1	1	5	3	2	1	3	6	7	7	5	5	5	5	5	6	5	6	7	6	5	7	6	4	4	4	5	7	7	7	7	6	6	6	5	5	5	4	6	5	5	5	5	44.2211939471826	6.25	5	6	6
2	2	1	2	5	3	2	1	3	7	7	7	6	1	1	1	1	7	7	6	7	7	7	7	7	7	7	7	7	3	3	3	4	6	5	6	5	7	7	6	7	7	7	7	6	51.144546989855	6.75	1	6.75	7
2	2	1	1	6	3	2	1	3	1	1	2	1	1	1	1	2	2	1	2	3	2	2	4	3	3	2	3	3	3	4	3	3	1	1	1	2	1	1	2	1	2	2	1	2	53.8034598402346	1.25	1.25	2	2.75
2	5	1	1	2	4	2	1	3	7	7	7	7	7	7	7	7	7	7	7	7	7	7	7	7	7	7	7	7	7	7	7	7	7	7	7	7	7	7	7	7	7	7	7	7	51.5066274686046	7	7	7	7
2	2	1	1	5	4	2	1	3	3	2	3	3	4	4	5	3	5	4	6	5	5	6	4	5	6	6	6	6	5	5	4	6	5	6	5	4	7	7	6	7	5	5	6	4	53.4628737384521	2.75	4	5	5
1	3	1	2	1	5	2	1	3	6	6	5	6	6	6	6	6	1	2	1	1	4	3	4	4	3	3	3	3	3	2	3	4	4	3	4	4	1	1	1	2	2	1	1	1	50.1394610182408	5.75	6	1.25	3.75
1	4	1	2	2	5	2	1	3	5	5	6	4	5	4	6	6	6	6	5	6	7	7	7	7	6	5	6	7	6	6	7	6	4	3	4	5	6	5	7	6	5	6	4	5	53.6903540194452	5	5.25	5.75	7
1	2	1	1	3	5	2	1	3	1	1	1	2	6	5	4	7	3	3	3	3	3	3	4	3	2	2	2	2	1	1	1	1	4	5	5	3	1	1	2	1	2	4	1	2	55.8568845198217	1.25	5.5	3	3.25
1	3	1	2	4	5	2	1	3	4	4	5	3	7	7	7	6	7	6	7	7	7	7	7	7	2	1	2	2	7	6	7	7	4	3	3	5	4	4	4	3	7	7	7	7	46.0854682938886	4	6.75	6.75	7
2	3	1	2	4	5	2	1	3	5	4	5	6	6	6	7	5	7	7	6	7	6	6	7	6	4	3	3	3	5	5	6	5	6	6	7	7	5	6	4	6	7	6	7	7	55.6302771766382	5	6	6.75	6.25
2	3	1	2	5	5	2	1	3	4	4	3	4	6	6	6	6	4	3	4	4	2	1	2	2	4	3	5	4	6	4	7	5	5	6	5	4	4	4	3	5	4	4	4	4	48.0073716687097	3.75	6	3.75	1.75
1	1	1	1	3	1	1	1	4	7	7	7	7	7	7	7	7	7	7	7	7	7	7	7	7	4	4	4	4	7	7	7	7	4	4	7	7	7	7	7	7	4	4	4	4	51.8120610077475	7	7	7	7
2	2	1	1	8	2	1	1	4	4	4	4	4	4	4	4	4	4	4	4	4	4	4	4	4	4	4	4	4	5	5	5	5	5	5	5	5	6	6	6	6	5	6	5	4	53.921427866441	4	4	4	4
1	2	1	1	1	3	1	1	4	6	6	7	5	6	7	7	4	4	4	5	4	6	4	5	6	6	6	6	6	4	5	3	3	4	4	5	4	5	5	5	6	7	7	6	7	49.2977214593448	6	6	4.25	5.25
1	2	1	1	2	3	1	1	4	6	6	6	6	6	6	6	6	6	6	6	6	6	6	6	6	6	6	6	6	6	6	6	6	6	6	6	6	6	6	6	6	6	6	6	6	46.3596950095282	6	6	6	6
1	2	1	1	5	3	1	1	4	5	5	5	5	5	5	5	5	6	6	6	6	6	6	6	6	6	6	6	6	7	7	6	6	6	6	6	6	6	6	5	5	6	6	6	6	46.7607234063121	5	5	6	6
2	2	1	2	1	3	2	1	4	6	6	5	6	2	4	2	2	6	7	6	6	2	1	2	3	6	5	6	6	2	2	2	3	1	1	1	2	6	5	6	6	6	7	6	5	50.0564351501052	5.75	2.5	6.25	2
1	2	1	2	1	3	2	1	4	6	6	7	5	6	6	5	7	5	5	4	6	7	6	7	7	6	5	6	6	6	6	6	6	7	7	7	7	6	7	7	6	5	4	5	4	50.944849882901	6	6	5	6.75
1	5	1	2	1	5	2	1	4	3	4	2	3	4	4	4	5	2	1	2	2	4	3	5	5	2	2	4	2	7	7	6	7	3	3	2	2	3	2	3	3	2	3	4	2	46.1734228728766	3	4.25	1.75	4.25
2	3	1	2	2	5	2	1	4	4	5	5	3	6	4	6	7	6	6	6	6	6	7	7	6	4	3	4	4	5	5	4	6	6	6	7	5	5	5	5	6	6	6	6	7	53.5869762003711	4.25	5.75	6	6.5
2	4	1	2	3	5	2	1	4	3	4	3	3	3	3	3	3	1	2	1	1	7	7	6	7	2	2	2	2	6	5	7	7	1	1	1	2	6	6	5	7	3	4	2	3	54.8618103883593	3.25	3	1.25	6.75
2	3	1	2	6	5	2	1	4	4	4	3	5	4	4	3	4	3	3	4	3	3	3	2	4	2	1	2	2	6	7	5	5	1	1	1	1	1	1	1	1	1	2	2	1	45.0011190777274	4	3.75	3.25	3
2	2	1	2	5	3	1	1	4	7	7	6	7	7	6	7	7	7	7	6	7	5	4	5	6	4	4	4	5	6	6	5	6	7	7	7	6	7	7	6	7	6	6	6	6	50.3445698753079	6.75	6.75	6.75	5
2	5	1	2	4	5	2	1	4	6	6	4	7	6	5	7	6	6	5	6	7	5	6	6	4	4	4	5	3	5	4	5	6	7	6	7	7	4	4	4	4	6	6	6	6	50.3177617197617	5.75	6	6	5.25
2	1	1	1	5	3	2	1	5	5	5	5	5	5	5	5	5	5	5	5	5	5	5	5	5	5	5	5	5	5	5	5	5	5	5	5	5	5	5	5	5	5	5	5	5	53.6257100862242	5	5	5	5
2	2	1	2	4	5	2	1	5	7	6	5	7	6	6	6	6	7	7	7	7	7	7	7	7	7	7	7	7	7	7	7	7	7	7	7	7	7	7	7	7	7	7	7	7	50.9419156939207	6.25	6	7	7
1	4	1	2	6	5	2	1	5	7	7	7	7	7	7	6	7	6	6	6	7	6	5	7	7	6	6	7	5	6	7	4	6	5	5	5	6	7	7	6	7	7	7	7	7	52.8789729776277	7	6.75	6.25	6.25
1	5	3	2	2	2	3	1	1	4	4	4	4	7	7	7	7	7	7	7	7	7	7	7	7	7	7	7	4	7	4	7	4	7	7	7	7	4	4	7	7	7	7	7	7	54.9016631331349	4	7	7	7
2	3	1	2	8	2	3	1	1	6	6	6	6	6	6	6	6	6	6	6	6	6	6	6	6	6	6	6	6	6	6	6	6	6	6	6	6	6	6	6	6	6	6	6	6	49.4402432892599	6	6	6	6
2	3	2	2	2	4	3	1	1	3	3	4	3	4	3	3	2	3	4	5	6	3	4	5	4	5	4	4	5	6	4	4	4	5	4	4	5	5	5	4	5	5	4	3	4	49.0491186750429	3.25	3	4.5	4
2	5	3	4	8	6	3	1	1	3	2	3	3	3	2	2	3	2	3	4	3	2	3	4	3	3	3	3	4	4	5	6	6	4	5	6	6	7	6	5	5	4	5	6	7	48.9788364865345	2.75	2.5	3	3
1	3	1	1	8	2	4	1	1	3	3	3	3	4	3	2	3	3	3	3	3	3	3	3	3	3	4	5	6	4	5	6	5	5	4	6	4	4	5	5	5	5	4	5	5	46.5189878013472	3	3	3	3
1	4	2	2	5	2	5	1	1	3	3	3	3	3	3	3	3	3	3	2	3	3	3	2	3	3	3	3	4	5	5	6	6	5	5	5	5	5	5	5	5	3	4	5	5	54.2817625637008	3	3	2.75	2.75
1	2	3	1	3	5	5	1	1	1	4	3	2	1	5	5	5	1	1	1	4	6	5	4	4	4	4	4	4	2	2	2	2	5	2	3	4	4	4	4	4	4	4	4	4	47.3838662961986	2.5	4	1.75	4.75
1	5	3	2	6	1	3	1	1	4	4	4	4	4	4	4	4	4	4	4	4	4	4	4	4	4	4	4	4	4	4	4	4	4	4	4	4	4	4	4	4	4	4	4	4	49.8990492397303	4	4	4	4
1	5	1	4	7	1	3	1	1	4	4	4	4	4	4	4	4	4	4	4	4	4	4	3	3	4	3	4	4	4	4	4	4	4	3	4	4	4	3	4	4	4	4	4	4	51.1993592748164	4	4	4	3.5
1	5	2	2	8	1	3	1	1	2	3	4	2	3	4	2	4	2	4	2	3	3	3	3	3	4	3	3	3	4	3	4	4	4	3	3	4	3	4	5	4	4	5	4	3	50.079186726465	2.75	3.25	2.75	3
1	5	3	2	3	2	3	1	1	4	4	4	4	4	4	4	4	4	4	4	4	4	4	4	4	4	4	4	4	4	4	4	4	4	4	4	4	4	4	4	4	4	4	4	4	51.2197734247137	4	4	4	4
1	2	1	1	5	2	3	1	1	4	4	4	4	4	4	4	4	4	4	4	4	4	4	4	4	4	4	4	4	4	4	4	4	4	4	4	4	4	4	4	4	4	4	4	4	50.38151982796	4	4	4	4
1	3	2	2	5	2	3	1	1	4	4	4	4	4	4	4	4	4	4	4	4	4	4	4	4	4	4	4	4	4	4	4	4	4	4	4	4	4	4	4	4	4	4	4	4	49.0461354944632	4	4	4	4
1	4	3	2	5	2	3	1	1	4	4	4	4	4	4	4	4	5	4	4	4	4	4	4	4	4	4	4	4	4	4	4	4	4	4	4	4	4	4	4	4	4	3	4	4	52.47943908693	4	4	4.25	4
1	5	1	2	5	2	3	1	1	4	4	4	4	4	4	4	4	4	4	4	4	4	4	4	4	4	4	4	4	4	4	4	4	4	4	4	4	4	4	4	4	4	4	4	4	50.1981902325627	4	4	4	4
1	4	2	3	5	2	3	1	1	4	4	4	4	4	4	4	4	4	4	4	4	4	4	4	4	4	4	4	4	4	4	4	4	4	4	4	4	4	4	4	4	4	4	4	4	50.1784556544427	4	4	4	4
1	2	3	1	7	2	3	1	1	4	4	4	4	4	4	4	4	4	4	4	4	4	4	4	4	4	4	4	4	4	4	4	4	4	4	4	4	4	4	4	4	4	4	4	4	50.9232503934284	4	4	4	4
1	2	1	2	7	2	3	1	1	4	4	5	4	4	4	3	4	4	4	4	3	3	4	4	4	3	3	4	4	4	3	4	4	4	4	4	4	4	4	4	4	4	4	4	4	46.4213708157878	4.25	3.75	3.75	3.75
1	5	2	2	5	6	3	1	1	5	4	4	4	4	4	4	4	4	4	4	4	4	4	4	4	4	4	4	4	3	4	4	4	4	4	4	4	4	4	4	4	4	4	4	4	42.8223680217606	4.25	4	4	4
1	4	3	1	3	1	4	1	1	7	6	6	5	5	5	6	6	2	3	3	3	4	3	3	3	3	4	5	4	4	3	5	3	5	3	3	3	6	5	6	5	4	6	6	4	52.382998553688	6	5.5	2.75	3.25
1	3	1	2	3	2	4	1	1	4	4	4	4	4	4	4	4	4	4	4	4	4	4	4	4	4	4	4	4	4	4	4	4	4	4	4	4	4	5	4	4	4	4	4	4	53.2253638614644	4	4	4	4
1	4	2	2	4	2	4	1	1	4	4	4	4	4	4	4	4	4	4	4	4	4	4	4	4	4	4	4	4	4	4	4	4	4	4	4	4	4	4	4	4	4	4	4	4	51.2282533129179	4	4	4	4
1	3	3	2	4	2	4	1	1	3	3	2	3	4	3	2	3	3	3	3	3	3	2	2	2	3	3	4	3	3	4	3	4	4	3	4	4	4	3	3	3	3	3	3	3	47.0897085470896	2.75	3	3	2.25
1	4	1	2	5	2	4	1	1	4	4	4	4	4	4	4	4	4	4	4	4	4	4	4	4	4	4	4	4	4	4	4	4	4	4	4	4	4	4	4	4	4	4	4	4	48.6486453866824	4	4	4	4
1	3	2	2	5	2	4	1	1	5	4	5	4	4	5	4	5	4	5	4	5	4	4	4	4	4	4	4	4	4	4	4	4	4	4	4	4	4	4	4	4	4	4	4	4	57.0394754925834	4.5	4.5	4.5	4
1	4	3	2	4	5	4	1	1	6	6	6	6	6	6	6	6	6	6	6	6	6	6	6	6	6	6	6	6	6	6	6	6	6	6	6	6	6	6	6	6	6	6	6	6	47.9803048948366	6	6	6	6
1	5	1	2	5	5	5	1	1	3	3	2	3	3	3	2	2	3	2	2	1	3	3	3	3	3	3	3	3	3	3	3	3	3	3	3	3	3	3	3	3	3	3	3	3	48.5441469283826	2.75	2.5	2	3
2	4	1	3	2	2	3	2	1	4	4	4	4	4	4	4	4	4	4	4	4	4	4	4	4	4	4	4	4	4	4	4	4	4	4	4	4	4	4	4	4	4	4	4	4	48.0068350358929	4	4	4	4
2	4	2	3	7	5	3	2	1	3	3	2	4	4	4	5	4	6	7	6	7	7	7	6	6	4	5	3	3	4	4	5	3	4	4	5	3	2	2	2	3	4	3	5	4	49.6680877687818	3	4.25	6.5	6.5
2	4	3	2	6	2	4	2	1	4	4	4	4	4	4	4	4	4	4	4	4	4	4	4	4	4	4	4	4	4	4	4	4	4	4	4	4	4	4	5	4	3	3	4	3	53.4137474827842	4	4	4	4
2	4	3	2	3	2	3	1	2	5	5	6	5	5	5	5	5	5	5	5	5	5	5	5	5	5	5	5	5	5	5	5	5	5	5	5	5	5	5	5	5	5	5	5	5	56.3957824794428	5.25	5	5	5
1	2	1	1	6	2	3	1	2	3	3	2	3	4	4	3	2	3	2	2	2	3	4	5	5	5	5	5	5	5	5	5	5	2	3	4	4	5	4	5	5	5	5	5	5	51.6134017638265	2.75	3.25	2.25	4.25
1	3	2	3	7	2	3	1	2	2	3	2	4	5	4	3	2	5	6	6	5	5	4	3	2	5	6	6	5	5	4	3	5	5	4	3	5	6	5	5	4	5	4	3	4	52.814447101797	2.75	3.5	5.5	3.5
2	4	3	2	8	2	3	1	2	6	6	6	6	6	6	6	5	5	6	6	6	6	6	6	6	6	6	6	6	6	6	6	6	6	6	6	6	6	6	6	6	6	6	6	6	53.4924892693595	6	5.75	5.75	6
1	2	1	2	3	5	3	1	2	5	6	6	5	5	5	5	5	5	5	5	5	6	5	6	5	6	6	6	6	6	6	6	6	6	6	6	6	6	6	6	6	6	6	6	6	52.7514854279919	5.5	5	5	5.5
1	2	2	2	5	5	3	1	2	2	2	1	2	1	1	1	2	3	4	3	3	3	2	4	4	6	4	6	6	2	4	1	2	6	4	5	5	5	6	4	5	3	3	4	3	51.4429429823938	1.75	1.25	3.25	3.25
2	5	3	4	7	5	3	1	2	2	2	1	3	7	6	6	7	6	7	6	5	3	3	2	3	3	3	3	3	3	4	3	3	5	6	5	5	2	3	2	3	2	2	3	1	50.5640575104071	2	6.5	6	2.75
2	5	1	2	5	6	3	1	2	4	2	2	3	3	2	3	2	3	2	3	3	4	5	5	2	3	5	7	6	4	5	6	6	5	6	7	6	5	6	7	6	5	6	7	6	53.3575741504979	2.75	2.5	2.75	4
1	4	2	4	8	6	3	1	2	3	3	4	3	3	3	3	3	4	3	3	4	4	3	4	3	3	4	5	5	4	6	6	5	4	5	6	5	4	5	5	6	5	6	6	7	48.3620179263879	3.25	3	3.5	3.5
1	4	3	2	2	2	4	1	2	7	7	7	7	7	7	7	7	7	7	7	7	7	7	7	7	7	7	7	7	7	7	7	7	7	7	7	7	7	7	7	7	7	7	7	7	50.4121966889554	7	7	7	7
1	4	1	2	4	2	4	1	2	3	3	3	3	3	3	3	3	3	3	3	3	3	3	3	3	3	3	3	4	4	4	3	3	3	3	3	4	5	5	5	5	5	6	6	6	51.7551249386472	3	3	3	3
1	2	2	2	6	2	4	1	2	2	2	2	3	5	5	6	2	2	2	2	2	3	4	3	3	4	5	6	5	6	5	4	4	3	5	5	5	6	5	6	6	5	6	7	6	55.2729319413478	2.25	4.5	2	3.25
2	2	3	2	2	4	4	1	2	5	4	6	6	5	6	6	6	5	6	4	6	5	5	4	6	4	3	4	4	3	2	3	4	6	7	6	5	5	4	6	6	5	4	5	4	53.0384918317776	5.25	5.75	5.25	5
2	3	2	2	3	4	4	1	2	6	6	6	6	5	5	6	5	6	6	6	5	5	5	5	5	5	6	6	5	6	6	6	6	6	6	6	6	6	6	6	6	6	6	6	6	51.1748964522893	6	5.25	5.75	5
1	4	3	2	2	5	4	1	2	7	7	7	7	7	7	7	7	7	7	7	7	7	7	7	7	7	7	7	7	7	7	7	7	7	7	7	7	7	7	7	7	7	7	7	7	47.7072966210968	7	7	7	7
2	2	1	2	5	5	4	1	2	3	3	3	3	5	4	3	2	3	2	2	2	3	2	2	3	2	2	3	2	5	5	5	5	2	4	5	5	5	6	5	5	5	5	5	6	52.2233973409649	3	3.5	2.25	2.5
1	3	2	2	8	5	4	1	2	2	3	3	2	4	3	2	2	3	2	2	3	4	3	3	3	4	3	5	4	4	5	6	6	5	5	6	6	6	5	6	6	6	7	6	7	47.4175007716438	2.5	2.75	2.5	3.25
1	4	3	2	2	6	4	1	2	5	5	5	6	4	4	4	4	4	4	5	5	6	5	5	6	6	5	6	5	5	5	6	5	5	5	4	4	4	4	4	4	4	4	5	5	50.9937950623899	5.25	4	4.5	5.5
1	4	1	2	6	2	5	1	2	3	3	3	3	3	3	3	3	3	3	3	2	4	3	4	4	5	4	5	5	6	5	5	5	4	5	5	5	5	5	6	5	4	5	6	6	49.8566254797987	3	3	2.75	3.75
2	2	2	2	7	4	5	1	2	7	7	7	7	6	6	7	6	7	7	7	6	7	7	7	7	7	7	7	7	7	7	7	7	7	7	7	7	7	7	7	7	7	7	7	7	50.7370552344436	7	6.25	6.75	7
1	4	3	3	6	5	5	1	2	5	6	5	3	5	4	5	5	5	5	4	5	5	5	5	5	4	5	4	5	4	5	4	5	5	5	5	5	5	5	5	5	5	5	5	5	48.2228861555654	4.75	4.75	4.75	5
1	5	1	2	5	6	3	1	2	3	3	4	3	4	4	3	4	4	3	4	3	4	4	5	5	5	6	5	6	5	6	5	5	3	6	6	6	5	6	5	6	5	6	5	6	49.9973856918483	3.25	3.75	3.5	4.5
1	2	3	1	5	2	3	1	3	4	4	4	4	4	4	4	4	4	4	4	4	4	4	4	4	4	4	4	4	4	4	4	4	4	4	4	4	4	4	4	4	4	4	4	4	55.1777082397893	4	4	4	4
1	2	1	2	1	5	3	1	3	7	7	6	7	6	7	6	6	6	6	6	7	6	5	5	7	2	2	2	3	5	5	5	6	6	7	6	5	5	4	6	5	6	6	5	6	46.248964348592	6.75	6.25	6.25	5.75
2	2	2	2	2	5	3	1	3	6	6	6	7	1	1	1	1	7	6	6	7	3	2	4	3	7	7	6	7	7	6	7	7	5	5	5	6	7	7	6	7	7	7	7	7	51.7741390898915	6.25	1	6.5	3
2	2	3	3	2	5	3	1	3	5	5	6	4	7	7	7	7	6	6	6	6	4	5	5	3	6	6	6	6	5	5	5	5	4	4	3	4	6	5	4	7	5	5	6	4	51.3122437241987	5	7	6	4.25
2	2	1	2	3	5	3	1	3	4	4	5	3	7	7	7	7	3	3	4	2	3	3	3	3	7	7	7	7	6	7	5	7	5	5	5	5	3	3	3	3	2	2	1	3	51.803649430698	4	7	3	3
2	4	2	2	5	5	3	1	3	6	6	6	7	5	4	5	6	5	5	4	6	4	5	4	3	4	4	4	4	4	5	3	4	5	6	5	4	5	5	5	4	7	7	7	7	47.7485791869334	6.25	5	5	4
2	3	3	2	5	5	3	1	3	2	2	1	4	2	2	3	2	2	1	4	2	3	4	4	3	1	2	1	1	3	3	4	3	2	1	2	2	1	1	1	2	1	1	1	1	49.1578053027614	2.25	2.25	2.25	3.5
2	2	1	3	2	6	3	1	3	6	6	6	6	6	6	6	6	6	6	6	6	6	6	6	6	6	6	6	6	6	6	6	6	6	6	6	6	6	6	6	6	6	6	6	6	45.4654230809329	6	6	6	6
1	3	2	1	4	2	4	1	3	7	7	7	7	7	7	7	7	7	7	7	7	7	7	7	7	7	7	7	7	7	7	7	7	7	7	7	7	7	7	7	7	7	7	7	7	47.5702780952998	7	7	7	7
2	3	3	3	4	2	4	1	3	4	5	5	5	5	5	4	5	5	4	5	5	4	5	4	5	5	4	5	5	4	4	5	5	4	5	4	5	5	4	5	4	5	4	5	4	49.6470680533161	4.75	4.75	4.75	4.5
1	1	1	1	6	2	4	1	3	6	6	6	6	5	5	6	6	6	5	6	6	6	6	6	6	6	5	6	6	6	6	6	6	6	6	6	6	6	5	5	5	6	6	6	6	51.0780134865648	6	5.5	5.75	6
1	3	2	1	8	2	4	1	3	1	1	1	1	7	7	7	7	7	7	7	7	7	7	7	7	7	7	7	7	7	7	7	7	7	7	7	7	7	7	7	7	7	7	7	7	54.8274723900822	1	7	7	7
2	2	3	1	8	2	4	1	3	4	3	2	3	4	3	3	3	4	3	4	3	4	5	6	5	4	5	4	5	4	5	6	5	4	5	5	5	4	6	6	6	4	5	6	6	52.1274581733957	3	3.25	3.5	5
1	5	4	4	7	1	3	1	4	5	6	6	6	6	6	6	6	6	5	7	6	6	6	6	6	5	6	6	5	6	5	6	6	6	5	6	6	6	5	6	5	5	6	5	5	44.9420860632793	5.75	6	6	6
2	2	4	3	5	4	3	1	4	7	7	7	6	6	6	5	6	2	1	1	2	6	7	7	6	2	1	1	2	2	1	2	3	3	4	3	3	3	2	3	4	3	3	3	3	44.7757130326234	6.75	5.75	1.5	6.5
2	3	4	2	1	5	3	1	4	5	5	4	4	7	7	7	6	5	5	6	5	5	5	4	6	5	5	5	6	6	6	5	7	7	7	7	7	1	2	2	1	5	6	5	5	48.449167803242	4.5	6.75	5.25	5
1	4	4	2	1	5	3	1	4	4	3	5	4	2	1	2	2	6	6	5	6	3	3	3	4	4	5	4	3	6	6	5	6	4	3	3	4	2	1	3	1	6	6	5	6	51.1563753952009	4	1.75	5.75	3.25
1	5	4	3	2	5	3	1	4	4	5	3	4	4	3	5	4	5	4	5	5	5	4	6	5	5	5	5	5	4	3	4	4	7	7	7	7	7	7	7	7	5	5	5	6	51.4574722704759	4	4	4.75	5
1	3	4	2	3	5	3	1	4	3	4	3	4	7	6	6	7	3	3	4	2	6	7	7	7	7	7	7	7	6	6	6	7	5	4	5	5	5	5	4	5	1	1	2	1	51.4116945243207	3.5	6.5	3	6.75
1	4	4	2	4	5	3	1	4	1	1	1	1	3	3	2	3	1	1	1	2	7	6	7	7	6	7	7	6	3	4	3	2	3	2	3	4	2	2	3	2	2	3	1	3	51.0957857365144	1	2.75	1.25	6.75
2	3	4	2	4	5	3	1	4	5	6	5	5	4	5	4	4	5	4	5	5	7	7	7	7	6	6	4	7	4	4	4	3	4	4	5	3	6	7	7	5	6	6	5	6	48.0929261734999	5.25	4.25	4.75	7
1	2	4	2	6	5	3	1	4	1	1	1	2	2	3	2	2	3	4	4	2	3	3	3	4	2	2	2	2	1	1	1	1	6	7	5	6	5	6	5	4	2	2	2	4	51.2863204037755	1.25	2.25	3.25	3.25
1	2	4	3	7	5	3	1	4	6	6	6	7	6	6	6	6	4	3	4	5	4	3	4	4	5	4	6	5	5	6	6	4	5	5	5	6	4	3	4	5	6	5	6	7	52.973412567796	6.25	6	4	3.75
1	2	4	1	8	2	4	1	4	3	4	3	3	3	4	3	3	3	3	2	3	4	5	6	6	4	5	5	6	4	5	5	6	4	5	4	5	4	5	4	5	5	5	5	5	51.2877752004917	3.25	3.25	2.75	5.25
2	2	4	1	4	3	4	1	4	5	5	6	6	5	6	5	6	5	6	5	6	6	5	5	6	5	6	6	6	5	6	5	6	5	6	6	6	6	6	6	6	5	5	6	6	51.5156058561244	5.5	5.5	5.5	5.5
2	2	4	1	5	3	4	1	4	4	5	5	5	4	5	5	5	5	4	6	5	5	5	5	5	6	5	6	5	5	6	5	6	5	6	5	6	5	6	5	6	6	5	6	5	48.7460294283014	4.75	4.75	5	5
2	2	4	3	5	4	4	1	4	7	7	7	7	6	5	6	7	6	7	6	5	6	6	7	4	7	6	6	7	4	4	5	4	7	6	7	7	6	6	6	6	7	7	6	7	50.8317739292258	7	6	6	5.75
1	3	4	1	4	5	4	1	4	5	6	5	6	6	6	6	6	6	5	6	5	6	6	6	5	6	5	6	5	5	5	5	5	5	5	5	5	5	5	5	5	5	5	6	6	51.0309705374434	5.5	6	5.5	5.75
1	5	4	3	7	6	4	1	4	4	5	4	5	5	5	5	6	5	6	5	6	5	6	5	6	6	6	6	6	5	6	5	5	5	6	6	6	5	6	6	5	5	6	6	6	55.7913090709717	4.5	5.25	5.5	5.5
1	2	4	1	5	5	5	1	4	6	2	3	3	5	4	3	3	6	5	4	4	4	5	6	5	3	5	5	6	4	3	5	6	4	3	2	4	6	5	4	3	5	6	6	6	53.0665599188101	3.5	3.75	4.75	5
1	5	4	2	1	5	3	1	4	7	7	7	6	7	6	7	7	2	2	2	2	7	7	6	7	7	6	7	7	7	6	7	7	2	1	2	3	6	6	7	7	7	6	7	7	50.490676084604	6.75	6.75	2	6.75
1	3	4	3	3	5	3	1	4	6	7	4	4	7	6	7	6	7	7	7	6	5	6	4	4	5	6	5	5	7	7	6	7	6	7	5	4	6	6	6	7	6	4	6	7	44.9316261020887	5.25	6.5	6.75	4.75
1	3	4	1	4	2	3	1	5	5	5	5	6	6	5	5	5	6	5	6	5	6	5	6	6	6	6	6	5	6	5	6	6	5	6	5	6	5	6	5	6	6	5	6	5	51.3924880884717	5.25	5.25	5.5	5.75
2	4	4	3	3	5	3	1	5	5	4	5	6	6	6	6	5	5	4	6	4	7	7	7	6	5	6	4	5	7	7	6	6	6	6	7	6	5	5	5	5	6	6	6	7	52.9171488442636	5	5.75	4.75	6.75
1	3	4	2	5	5	3	1	5	7	7	7	7	7	6	7	6	6	7	4	6	6	7	5	5	7	7	7	6	6	6	5	5	6	6	6	7	5	5	5	5	6	6	7	6	50.127164602005	7	6.5	5.75	5.75
1	2	4	1	7	2	4	1	5	5	6	5	6	6	6	5	6	5	5	6	5	6	6	5	5	5	5	5	6	5	5	4	5	5	5	4	5	6	5	5	6	5	6	5	6	54.7251909148392	5.5	5.75	5.25	5.5
1	1	4	1	7	2	4	1	5	3	3	2	4	5	5	6	6	5	4	3	2	5	4	3	4	6	6	5	4	5	6	6	5	5	4	3	4	6	5	5	5	5	6	6	7	44.5215904204402	3	5.5	3.5	4
2	4	3	2	5	6	3	1	1	5	6	6	5	6	5	6	6	6	6	6	5	5	6	5	6	6	5	6	5	5	4	4	4	4	4	4	4	4	4	4	4	4	4	4	4	47.7984794474194	5.5	5.75	5.75	5.5
1	2	3	1	3	3	4	1	1	4	4	4	4	4	4	4	4	4	4	4	4	4	4	4	4	4	4	4	4	4	4	4	4	4	4	4	4	4	4	4	4	4	4	4	4	46.8752015147115	4	4	4	4
1	5	3	2	6	6	3	2	1	3	3	2	2	3	3	3	2	3	2	3	2	3	4	4	3	5	5	5	5	5	5	5	6	2	4	3	5	5	5	5	5	5	5	5	5	53.7994167543892	2.5	2.75	2.5	3.5
1	4	3	2	4	6	3	1	1	2	3	4	3	3	4	5	5	5	4	3	2	3	5	5	3	5	3	5	5	5	4	3	5	5	4	5	4	5	5	5	3	5	4	5	4	48.4356365211346	3	4.25	3.5	4
1	5	3	2	7	6	3	1	1	3	3	3	2	3	3	3	3	3	3	4	3	4	3	3	3	3	3	3	4	4	6	5	6	4	3	3	3	3	3	3	3	3	3	3	4	45.9723481797825	2.75	3	3.25	3.25
1	4	3	2	6	5	5	1	1	3	2	2	3	5	5	5	4	3	3	3	4	5	4	3	3	5	4	3	2	5	5	4	3	5	4	3	2	6	5	4	3	5	6	5	6	56.3679605359973	2.5	4.75	3.25	3.75
1	4	3	2	5	5	5	2	1	4	4	3	4	4	4	4	3	3	3	4	4	3	3	4	3	3	4	4	3	3	3	3	3	4	4	4	4	5	4	4	4	4	4	4	4	50.9357710414066	3.75	3.75	3.5	3.25
2	3	3	1	7	2	3	1	2	4	6	5	6	6	6	6	6	4	4	4	6	6	6	6	6	6	7	7	5	7	7	6	7	6	5	7	7	7	6	6	6	5	7	6	7	50.8393786693401	5.25	6	4.5	6
1	2	3	1	2	3	3	1	2	5	5	5	5	5	5	5	5	5	5	5	5	5	5	5	5	5	5	5	5	5	5	5	5	5	5	5	5	5	5	5	5	5	5	5	5	52.2748685545634	5	5	5	5
1	2	3	1	3	3	3	1	2	6	6	6	6	6	6	6	6	6	6	6	6	6	6	6	6	6	6	6	6	6	6	6	6	6	6	5	6	6	6	6	6	6	6	6	6	44.0176767487169	6	6	6	6
2	3	3	2	5	5	3	1	2	2	3	4	4	2	3	3	2	3	5	3	3	5	4	3	3	4	5	6	5	4	5	6	6	4	3	5	6	5	6	7	7	6	5	6	6	50.9770821439377	3.25	2.5	3.5	3.75
1	3	3	2	7	6	3	1	2	5	5	5	4	6	6	5	5	4	4	4	4	4	4	5	5	5	4	5	4	5	4	5	5	4	5	5	4	5	4	5	4	5	4	5	4	48.0006612167087	4.75	5.5	4	4.5
2	4	3	2	4	5	4	1	2	5	4	3	3	5	6	5	3	5	4	3	4	5	4	3	2	5	4	3	2	5	4	3	2	5	4	3	5	5	3	2	3	5	4	5	4	51.2298302079625	3.75	4.75	4	3.5
1	4	3	2	4	5	4	1	2	3	3	2	2	3	2	3	2	3	3	4	3	3	3	3	3	3	3	2	2	3	3	3	3	3	3	2	3	3	3	3	3	3	3	3	3	45.7481908836575	2.5	2.5	3.25	3
2	4	3	2	5	5	4	1	2	5	5	5	5	5	5	5	5	6	6	5	5	5	5	5	6	6	5	6	5	6	5	6	6	5	6	5	6	6	5	6	5	5	6	5	6	48.4423850552966	5	5	5.5	5.25
2	3	3	1	2	6	4	1	2	5	5	5	5	5	5	5	5	4	5	5	5	4	4	4	4	5	5	5	5	5	5	5	5	5	5	5	5	5	5	5	5	5	5	5	5	46.6558000494626	5	5	4.75	4
1	4	3	2	5	2	5	1	2	5	4	5	5	5	4	5	5	4	5	4	5	4	5	4	6	5	4	5	5	4	5	4	5	5	5	4	5	5	4	5	5	5	5	4	5	50.7732086429059	4.75	4.75	4.5	4.75
2	2	3	1	5	5	5	1	2	6	6	6	6	6	6	6	6	6	6	6	6	6	6	6	6	6	6	6	6	6	6	6	6	6	6	6	6	6	6	6	6	6	6	6	6	52.2359267106899	6	6	6	6
1	3	3	2	6	5	5	1	2	3	4	3	4	3	4	5	3	3	4	5	3	2	4	5	3	5	4	3	5	4	4	3	2	5	4	3	3	5	4	3	4	5	4	3	2	54.9282631903296	3.5	3.75	3.75	3.5
1	3	3	2	4	2	3	1	3	5	5	5	5	5	5	5	5	5	5	5	5	4	4	4	5	6	6	6	6	5	5	5	5	5	5	5	5	5	5	5	5	5	4	5	5	46.3940240157239	5	5	5	4.25
2	2	3	2	5	2	3	1	3	4	5	5	5	6	6	6	6	6	5	6	5	6	6	6	6	6	5	6	5	5	6	5	6	6	6	6	6	6	6	5	6	6	5	6	5	51.117693861538	4.75	6	5.5	6
1	2	3	3	5	2	3	1	3	5	5	4	5	5	4	4	2	5	3	5	4	5	4	4	4	4	3	3	3	4	5	4	5	4	5	6	5	5	4	5	5	5	4	5	6	53.8877899202622	4.75	3.75	4.25	4.25
2	3	3	2	3	3	3	1	3	4	3	2	3	5	5	3	3	3	3	2	2	5	5	5	5	5	5	5	5	5	5	5	5	5	5	5	5	5	5	5	5	5	5	5	6	51.8612082640714	3	4	2.5	5
1	2	3	1	5	3	3	1	3	5	5	5	5	5	5	5	5	5	5	5	5	5	5	5	5	5	5	5	5	5	5	5	5	5	5	5	5	5	5	5	5	5	5	5	5	52.0159841302677	5	5	5	5
2	2	3	2	6	5	3	1	3	2	3	3	4	4	4	5	6	5	4	3	5	4	3	3	4	4	3	5	6	5	4	3	4	4	5	6	6	4	5	6	6	4	5	6	6	54.4559515135301	3	4.75	4.25	3.5
2	2	3	2	7	5	3	1	3	2	3	4	4	3	4	5	6	3	5	4	3	5	4	3	3	3	4	5	5	4	5	6	7	6	6	5	6	6	5	4	5	6	5	5	6	48.2323202192474	3.25	4.5	3.75	3.75
2	4	3	2	8	5	3	1	3	3	3	2	3	4	4	3	2	3	4	5	4	5	5	6	4	4	5	5	5	4	4	5	6	4	5	5	6	4	6	6	6	4	5	6	6	47.7315285101906	2.75	3.25	4	5
1	3	3	2	5	2	4	1	3	3	3	4	5	4	3	3	3	4	3	2	3	4	5	6	6	5	4	4	4	5	4	4	4	4	4	5	6	5	5	5	4	5	4	5	5	53.4209679941226	3.75	3.25	3	5.25
2	3	3	3	7	2	4	1	3	2	3	3	4	6	5	4	3	5	4	3	4	3	5	5	4	5	5	4	3	5	4	3	3	5	6	6	5	5	4	3	5	6	5	6	6	50.4690994702335	3	4.5	4	4.25
2	3	3	2	4	5	4	1	3	5	4	3	5	5	3	2	3	6	6	5	4	5	4	3	5	5	3	5	5	3	5	5	5	5	4	3	4	5	5	4	5	5	4	5	4	53.1029448508339	4.25	3.25	5.25	4.25
1	5	3	3	6	5	4	1	3	5	4	3	5	5	4	6	3	5	4	5	4	5	4	5	4	5	4	3	5	5	4	3	5	5	4	4	4	4	5	3	5	5	4	3	5	48.4909806617552	4.25	4.5	4.5	4.5
1	4	3	3	7	5	4	1	3	3	3	4	3	3	3	2	2	3	3	4	4	4	3	3	3	5	5	6	6	5	5	4	4	2	5	3	2	3	2	3	3	5	4	3	4	51.7434464855314	3.25	2.5	3.5	3.25
2	3	3	2	5	2	5	1	3	4	3	3	3	3	3	3	2	3	3	3	3	3	3	4	4	4	5	5	6	4	4	5	5	6	5	6	6	5	6	5	6	5	6	6	5	48.837505692575	3.25	2.75	3	3.5
2	3	3	2	6	2	5	1	3	5	6	5	5	5	6	6	5	6	5	6	6	7	6	6	5	6	5	5	6	5	5	6	5	6	5	5	5	5	5	4	5	5	5	5	6	50.575367148203	5.25	5.5	5.75	6
2	2	3	2	6	2	5	1	3	5	5	5	6	5	5	5	5	6	5	6	5	5	5	5	5	5	4	6	4	5	5	5	4	5	4	5	5	6	5	5	5	5	4	5	6	46.2461953975903	5.25	5	5.5	5
1	3	3	2	2	5	5	1	3	5	6	5	6	6	6	6	5	5	5	5	5	5	5	5	5	5	5	5	5	5	5	5	5	5	5	5	5	5	5	5	5	5	5	5	5	46.5141240455714	5.5	5.75	5	5
1	4	3	2	3	5	5	1	3	6	6	6	6	6	6	6	6	6	6	6	6	6	6	6	6	6	6	6	6	6	6	6	6	6	6	6	6	6	6	6	6	6	6	6	6	48.7534678313325	6	6	6	6
2	3	3	2	5	5	5	1	3	5	4	5	4	5	4	5	4	5	4	5	4	5	5	4	5	5	4	5	5	5	4	5	5	5	4	5	4	5	5	4	5	4	5	5	4	45.6208297032326	4.5	4.5	4.5	4.75
2	3	3	3	6	5	5	1	3	5	4	3	5	5	4	3	5	5	4	3	5	4	3	5	5	5	4	3	5	5	4	3	5	5	4	5	4	5	3	5	4	3	5	4	5	52.3641450595547	4.25	4.25	4.25	4.25
1	5	3	4	5	6	3	1	4	4	6	5	5	6	5	6	5	5	6	4	6	6	5	6	5	6	5	6	5	5	5	6	5	5	6	6	6	6	5	6	5	5	5	6	5	49.8995700603402	5	5.5	5.25	5.5
2	3	3	2	5	2	4	1	4	4	3	3	3	4	3	3	3	4	3	3	3	4	6	6	5	5	4	5	5	4	5	5	5	5	6	5	6	6	5	4	5	5	5	6	5	50.5604135868948	3.25	3.25	3.25	5.25
1	3	3	2	6	2	4	1	4	3	4	2	3	4	5	6	3	4	3	2	3	4	3	2	3	3	4	5	6	6	5	4	4	3	5	4	5	5	6	7	6	5	6	7	6	48.2371912567506	3	4.5	3	3
1	2	3	2	8	2	4	1	4	3	4	2	3	4	5	6	5	4	3	2	3	4	4	3	3	5	6	4	4	5	5	4	5	5	4	5	4	4	5	6	6	4	5	5	5	48.2650061350348	3	5	3	3.5
2	2	3	1	3	3	4	1	4	5	5	5	6	6	5	5	6	6	5	6	5	5	6	5	5	5	5	5	6	6	6	5	6	5	6	5	6	5	5	5	6	5	6	6	5	47.1491843539443	5.25	5.5	5.5	5.25
1	2	3	1	7	3	4	1	4	5	4	6	5	5	5	5	5	6	5	6	5	6	5	6	5	5	6	6	5	6	5	6	6	6	6	6	6	6	5	6	6	6	6	5	6	44.731038301715	5	5	5.5	5.5
1	4	3	3	4	5	5	1	4	5	5	6	5	5	5	6	5	5	6	5	6	6	6	6	6	5	5	5	5	6	5	5	5	5	4	5	5	6	6	6	5	6	5	6	6	51.2874191481399	5.25	5.25	5.5	6
2	3	3	2	5	5	5	1	4	3	2	2	3	3	4	3	3	3	2	2	3	3	3	3	4	4	3	3	5	3	5	6	5	4	6	6	6	6	7	6	6	5	5	4	4	49.7519999621088	2.5	3.25	2.5	3.25
2	4	3	2	7	5	5	1	4	6	5	5	5	3	4	5	4	5	4	3	2	3	5	5	4	5	3	4	6	4	3	5	6	6	4	4	5	5	4	5	4	4	5	4	5	50.9327478218077	5.25	4	3.5	4.25
1	4	3	3	7	5	5	1	4	5	5	4	5	5	5	4	5	4	4	4	4	4	4	4	4	4	4	4	4	4	4	4	4	4	4	5	4	5	4	5	4	4	5	4	5	55.3591532991799	4.75	4.75	4	4
1	2	3	1	4	5	5	2	4	4	3	3	3	4	3	3	2	4	3	2	3	4	5	5	5	5	6	6	6	5	5	5	6	2	5	5	6	5	6	6	6	5	6	6	6	47.1438989905201	3.25	3	3	4.75
1	2	3	1	5	2	5	2	4	6	7	6	6	6	6	6	6	6	6	6	6	6	6	6	6	6	6	6	6	6	6	6	6	6	6	6	6	6	6	6	6	6	6	6	6	47.4737250060052	6.25	6	6	6
2	2	3	1	4	3	3	1	5	4	3	3	3	4	5	3	3	3	3	3	2	4	4	5	5	4	5	5	5	4	5	5	6	5	5	6	6	5	6	6	6	5	6	6	6	44.858948529286	3.25	3.75	2.75	4.5
2	2	3	1	4	3	4	1	5	5	6	6	6	6	6	6	7	7	5	6	6	6	5	6	6	7	6	7	6	6	5	5	5	5	5	6	6	6	5	6	5	6	6	6	6	46.0041714960013	5.75	6.25	6	5.75
1	2	3	2	3	2	5	1	5	5	5	5	5	5	5	5	5	5	5	5	5	5	5	5	5	5	5	5	5	5	5	5	5	5	5	5	5	5	5	5	5	5	5	5	5	50.0123087360566	5	5	5	5
1	4	3	3	4	2	5	1	5	5	5	6	6	6	5	5	6	6	6	6	6	6	6	6	5	6	6	6	6	6	6	6	6	6	5	5	5	6	5	5	5	6	6	6	6	57.8681013929102	5.5	5.5	6	5.75
2	2	3	1	4	5	5	1	5	6	4	4	7	7	7	6	6	6	6	4	5	4	6	6	5	5	5	3	4	5	6	7	7	5	6	6	6	6	5	6	6	6	5	6	6	51.5824306748229	5.25	6.5	5.25	5.25
2	3	3	2	7	5	5	1	5	5	3	2	5	5	5	3	2	3	3	2	2	3	5	5	5	5	6	6	5	5	6	6	6	2	5	6	6	7	7	6	6	7	7	6	7	50.5334591877888	3.75	3.75	2.5	4.5
1	3	2	2	3	6	3	1	1	3	4	5	5	3	4	5	5	5	4	3	5	4	3	2	4	5	4	3	2	5	4	3	5	4	3	2	4	3	4	5	5	3	4	5	4	50.0266671997747	4.25	4.25	4.25	3.25
1	5	2	2	7	1	3	1	1	3	4	4	4	3	5	3	4	3	4	4	4	4	4	4	4	4	4	4	4	4	4	4	4	4	4	4	4	4	4	4	4	4	4	4	4	46.9735511998645	3.75	3.75	3.75	4
1	4	2	2	2	2	3	1	1	4	4	4	4	4	4	4	4	4	4	4	4	3	3	4	4	4	4	4	4	4	4	4	4	4	4	4	4	4	4	4	4	4	4	4	4	49.7088050237554	4	4	4	3.5
1	2	2	2	3	5	5	1	1	4	4	4	4	4	4	4	4	4	4	4	4	4	4	4	4	4	4	4	4	4	4	4	4	4	4	4	4	4	4	4	4	4	4	4	4	50.2773522662649	4	4	4	4
1	4	2	2	5	5	5	1	1	3	4	5	6	3	5	6	5	5	6	5	4	5	4	3	5	5	4	3	3	5	6	6	6	4	3	2	4	6	5	4	3	5	4	3	4	50.325997546148	4.5	4.75	5	4.25
2	4	2	2	2	6	3	2	1	6	6	6	7	6	6	6	5	4	4	3	4	4	5	5	4	7	7	7	7	6	6	5	7	7	6	7	7	5	5	4	6	7	7	6	7	56.5630910675222	6.25	5.75	3.75	4.5
2	3	2	2	6	2	4	2	1	2	3	1	4	1	1	1	1	6	6	6	6	4	5	4	4	5	4	6	5	6	5	7	6	2	1	4	2	2	1	1	2	6	6	5	7	48.3627746757408	2.5	1	6	4.25
2	3	2	2	6	2	4	2	1	2	3	1	4	1	1	1	1	6	6	6	6	4	5	4	4	5	4	6	5	6	5	7	6	2	1	4	2	2	1	1	2	6	6	5	7	51.6766485536703	2.5	1	6	4.25
2	3	2	3	6	5	4	2	1	6	5	6	7	6	6	6	5	7	6	7	7	5	4	5	5	6	7	5	6	7	7	7	6	6	6	5	6	6	4	5	7	6	4	6	7	45.9414162398628	6	5.75	6.75	4.75
2	5	2	2	6	6	4	2	1	7	7	7	6	6	6	6	7	5	6	5	5	6	7	5	6	6	6	6	6	4	4	4	4	4	3	4	5	7	7	6	7	7	7	7	6	54.7461997477776	6.75	6.25	5.25	6
2	4	2	2	7	2	5	2	1	6	7	6	6	5	5	6	5	7	7	7	7	6	5	6	5	7	6	6	7	7	7	7	7	5	6	4	5	4	4	5	3	6	5	6	6	52.0891437546173	6.25	5.25	7	5.5
1	3	2	2	6	2	3	1	2	3	2	3	4	5	5	3	2	3	5	5	5	3	4	5	6	3	5	6	5	2	4	5	6	2	4	5	6	6	5	5	5	5	6	6	6	47.5639638123237	3	3.75	4.5	4.5
1	4	2	3	7	2	3	1	2	2	3	4	5	2	3	4	5	3	2	2	3	4	3	4	5	5	5	4	4	3	4	5	4	5	4	4	3	4	3	4	5	5	4	3	5	50.0697262766672	3.5	3.5	2.5	4
1	2	2	1	3	3	3	1	2	5	5	5	5	5	5	5	5	5	5	5	5	5	5	5	5	5	5	5	5	5	5	5	5	5	5	5	5	5	5	5	5	5	5	5	5	46.9241104457321	5	5	5	5
2	2	2	1	3	3	3	1	2	6	6	6	6	6	6	6	6	6	6	6	6	6	6	6	6	6	6	6	6	6	6	6	6	6	6	6	6	6	6	6	6	6	6	6	6	47.1797146908906	6	6	6	6
2	2	2	1	2	4	3	1	2	2	3	2	3	3	2	3	3	3	3	3	4	6	4	6	6	1	1	1	2	4	3	5	5	6	6	5	7	2	2	2	2	2	3	2	2	50.3329088459821	2.5	2.75	3.25	5.5
2	2	2	1	2	4	3	1	2	5	5	5	5	7	7	7	6	5	5	5	5	5	4	5	5	6	7	6	6	4	4	5	4	6	6	7	5	6	6	5	6	6	6	6	5	53.0763839427232	5	6.75	5	4.75
2	4	2	2	1	5	3	1	2	6	6	5	7	5	4	5	5	6	5	7	6	6	5	7	6	3	3	3	3	5	5	4	5	2	3	3	1	3	2	2	4	5	5	4	6	46.6461098264777	6	4.75	6	6
1	3	2	2	1	5	3	1	2	7	7	7	7	6	6	7	6	7	6	7	7	4	3	4	5	4	4	4	3	6	5	7	7	6	4	7	6	6	7	5	6	4	5	4	3	50.3152320842227	7	6.25	6.75	4
1	3	2	2	1	5	3	1	2	2	2	3	3	3	3	4	4	6	5	7	4	6	4	7	6	4	5	3	5	3	4	3	3	5	6	5	4	1	1	1	1	1	1	1	2	50.748620342829	2.5	3.5	5.5	5.75
1	2	2	1	2	5	3	1	2	6	6	4	5	4	3	5	3	4	4	3	4	4	5	4	3	7	7	7	7	4	4	5	4	4	3	4	4	7	6	7	7	6	5	6	6	49.7139523250277	5.25	3.75	3.75	4
1	4	2	2	2	5	3	1	2	6	6	4	6	6	6	4	7	5	6	6	5	6	7	6	7	7	6	7	7	5	4	5	5	7	7	7	7	7	7	6	7	6	6	7	5	53.2838747209321	5.5	5.75	5.5	6.5
2	3	2	2	2	5	3	1	2	2	2	1	4	3	2	2	3	1	1	1	2	3	2	3	3	1	1	1	2	7	6	7	7	6	6	6	6	3	4	3	3	3	3	4	2	47.8983449465117	2.25	2.5	1.25	2.75
1	3	2	2	3	5	3	1	2	6	6	6	6	6	4	5	7	5	6	5	4	6	6	6	6	5	4	5	5	5	5	5	5	6	5	6	6	6	5	7	7	6	6	6	4	54.2779141929221	6	5.5	5	6
1	2	2	3	3	5	3	1	2	4	5	3	4	6	6	6	4	6	6	6	7	7	6	6	7	6	7	5	5	7	7	6	7	6	6	6	5	6	5	6	6	6	7	5	6	48.5296554338699	4	5.5	6.25	6.5
1	3	2	2	4	5	3	1	2	4	3	5	4	5	4	6	5	5	6	5	4	7	7	6	7	7	6	6	7	5	4	5	5	7	7	6	7	4	4	3	5	6	7	7	5	50.8592975601582	4	5	5	6.75
2	4	2	2	4	5	3	1	2	5	5	5	5	6	7	6	6	6	6	7	6	4	4	4	5	6	6	5	6	6	6	6	6	5	4	6	5	7	6	7	7	7	6	7	7	44.6856631786213	5	6.25	6.25	4.25
1	2	2	1	5	5	3	1	2	7	6	7	7	4	3	4	5	6	6	6	5	7	6	7	6	6	6	6	6	7	7	7	6	4	4	3	3	5	5	6	4	6	6	6	6	53.1892765842112	6.75	4	5.75	6.5
1	3	2	2	5	5	3	1	2	3	4	3	4	2	2	2	2	6	6	5	7	2	1	2	4	6	5	7	6	1	1	2	2	2	2	2	2	2	3	2	2	3	4	2	3	47.5135279450414	3.5	2	6	2.25
1	3	2	2	6	5	3	1	2	6	6	6	4	4	4	5	4	5	5	6	4	6	5	6	4	4	4	4	4	7	6	7	7	4	4	4	5	6	7	6	6	6	6	5	6	49.5541685097638	5.5	4.25	5	5.25
2	2	2	2	6	5	3	1	2	7	6	7	7	5	5	5	5	4	4	5	3	6	7	6	5	7	7	6	7	5	4	6	5	6	6	4	6	4	3	4	4	5	6	5	4	52.75613332379	6.75	5	4	6
1	3	2	2	7	5	3	1	2	6	6	6	7	6	5	6	6	3	4	4	3	5	4	4	5	4	3	5	4	6	5	6	7	1	1	2	1	6	7	7	4	6	7	6	5	51.6918973433244	6.25	5.75	3.5	4.5
1	4	2	2	7	5	3	1	2	7	7	7	7	7	7	7	7	7	7	7	7	5	5	5	6	7	7	6	7	4	3	5	4	4	4	4	4	5	5	5	4	7	7	6	7	50.0061909100562	7	7	7	5.25
2	3	2	2	7	5	3	1	2	6	7	6	6	7	7	7	6	4	3	5	3	6	6	6	6	6	7	6	5	5	6	5	6	4	5	4	3	6	7	5	7	7	7	7	7	55.2493798297125	6.25	6.75	3.75	6
2	2	2	2	8	5	3	1	2	6	6	6	6	6	6	6	6	6	6	6	6	6	6	6	6	6	6	6	6	6	6	6	6	6	6	6	6	6	6	6	6	6	6	6	6	50.5334062854908	6	6	6	6
2	2	2	2	1	6	3	1	2	5	6	5	5	7	6	7	7	7	6	7	7	5	5	5	6	7	7	7	6	7	7	7	6	6	7	5	5	5	5	4	5	7	7	7	7	47.4166097278889	5.25	6.75	6.75	5.25
2	2	2	1	2	6	3	1	2	5	4	6	4	4	4	4	4	6	6	6	6	7	6	6	7	4	5	4	4	6	7	7	4	5	4	4	4	4	5	4	4	6	6	6	6	48.2246373808076	4.75	4	6	6.5
2	2	2	2	2	6	3	1	2	5	5	5	6	6	7	5	6	6	6	5	7	7	7	7	7	7	6	7	6	7	7	7	6	5	5	5	5	4	3	5	5	7	7	7	7	50.4323739092323	5.25	6	6	7
2	2	2	1	3	6	3	1	2	5	5	5	5	5	5	5	5	5	5	5	5	5	5	5	5	5	5	5	5	5	5	5	5	5	5	5	5	5	5	5	5	5	5	5	5	52.6763959868057	5	5	5	5
1	2	2	2	3	6	3	1	2	6	6	6	6	6	5	6	5	5	5	5	5	6	5	5	5	5	5	5	5	5	5	5	5	5	6	5	5	5	5	5	5	5	5	5	5	47.7995098759432	6	5.5	5	5.25
1	2	2	2	3	6	3	1	2	1	1	1	1	2	2	1	2	3	2	3	4	1	1	1	1	4	5	3	5	6	4	4	5	6	6	7	6	2	2	3	2	3	2	3	3	47.1816614815471	1	1.75	3	1
2	2	2	2	5	6	3	1	2	5	5	5	5	5	5	5	5	5	5	5	5	5	5	5	5	5	5	5	5	5	5	5	5	5	5	5	5	5	5	5	5	5	5	5	5	52.0334421695572	5	5	5	5
1	2	2	1	6	6	3	1	2	4	4	3	4	1	2	1	1	1	2	2	1	2	2	2	1	3	2	3	4	1	1	2	1	1	1	1	1	6	6	7	5	3	3	3	4	56.7308660956974	3.75	1.25	1.5	1.75
1	3	2	2	7	6	3	1	2	5	5	5	5	5	5	5	5	5	5	5	5	5	5	5	5	5	5	5	5	5	5	5	5	5	5	5	5	5	5	5	5	5	5	5	5	50.6536106894636	5	5	5	5
2	3	2	2	7	6	3	1	2	4	4	4	4	7	7	7	7	6	7	6	5	6	6	6	6	5	6	6	5	7	7	7	7	7	6	7	7	5	4	5	5	5	6	5	5	54.8654793576493	4	7	6	6
1	2	2	3	1	2	4	1	2	4	5	5	4	2	2	2	1	2	2	1	3	1	1	1	2	2	3	2	2	6	6	6	5	7	7	7	6	5	5	5	4	3	4	4	3	49.4924843415716	4.5	1.75	2	1.25
1	2	2	1	2	2	4	1	2	6	6	7	5	5	5	6	5	6	7	6	5	6	5	6	7	2	3	2	1	7	6	6	7	2	4	3	1	6	6	5	4	6	6	6	5	48.5122859233928	6	5.25	6	6
1	2	2	2	4	2	4	1	2	5	6	6	6	6	6	6	6	5	5	6	5	5	5	5	5	6	6	6	5	6	6	6	6	5	4	5	4	5	5	5	5	5	5	4	5	45.4717747611654	5.75	6	5.25	5
2	2	2	1	7	2	4	1	2	7	7	7	7	6	5	7	6	5	5	4	4	5	5	6	6	7	7	7	6	5	5	5	5	6	6	6	5	6	5	6	7	5	5	5	4	49.5260916394637	7	6	4.5	5.5
2	2	2	1	1	5	4	1	2	5	6	6	4	7	7	6	7	7	7	6	6	7	7	7	6	7	7	7	6	6	6	7	5	6	6	6	5	6	6	6	5	7	7	6	7	50.7570046020814	5.25	6.75	6.5	6.75
2	3	2	2	1	5	4	1	2	5	6	6	5	4	4	5	3	7	7	7	7	6	6	6	6	7	6	7	6	6	5	6	5	5	5	6	5	5	6	4	5	4	5	4	4	48.1339391267996	5.5	4	7	6
1	3	2	2	2	5	4	1	2	5	6	6	4	5	5	5	5	5	6	4	6	6	6	6	5	5	5	5	5	7	6	7	6	4	3	5	4	7	7	6	6	5	5	5	5	52.2730686379615	5.25	5	5.25	5.75
2	3	2	2	2	5	4	1	2	6	6	6	5	4	4	3	3	6	6	6	5	6	7	6	5	4	3	4	4	7	7	6	7	6	5	5	6	5	6	5	4	6	7	5	5	46.4065413131165	5.75	3.5	5.75	6
1	2	2	1	3	5	4	1	2	5	5	5	4	4	5	4	4	6	6	6	6	5	5	6	6	6	6	6	6	7	5	4	5	4	4	4	4	5	5	5	5	3	3	2	3	46.761137975339	4.75	4.25	6	5.5
2	3	2	2	3	5	4	1	2	7	7	7	7	7	7	6	7	5	5	5	5	6	5	7	7	5	5	4	5	2	2	1	1	5	5	5	5	3	3	3	4	5	5	5	5	50.0237924942025	7	6.75	5	6.25
1	2	2	2	4	5	4	1	2	5	5	5	5	5	5	5	5	5	5	5	5	5	5	5	5	5	5	5	5	5	5	5	5	5	5	5	5	5	5	5	5	5	5	5	5	47.92729133377	5	5	5	5
2	4	2	2	4	5	4	1	2	3	3	4	3	7	7	7	7	7	7	7	7	7	7	6	7	7	7	7	7	2	2	2	1	7	7	6	7	6	6	6	7	7	7	7	6	52.2492455936346	3.25	7	7	6.75
2	4	2	2	5	5	4	1	2	5	3	5	5	4	3	3	4	3	4	3	4	4	3	4	3	4	3	5	4	6	4	3	3	3	5	3	5	5	3	5	4	3	5	4	3	53.6154758672876	4.5	3.5	3.5	3.5
1	3	2	2	5	5	4	1	2	7	7	7	6	5	5	4	6	5	5	4	6	7	7	7	7	7	7	7	7	5	5	6	5	6	4	6	7	4	4	4	3	4	4	4	5	47.5221274708271	6.75	5	5	7
1	4	2	2	6	5	4	1	2	2	3	2	3	3	2	3	2	4	5	6	2	3	4	5	6	6	5	5	6	6	5	6	5	6	5	6	6	6	5	6	5	5	5	6	6	43.2848617782377	2.5	2.5	4.25	4.5
1	3	2	2	6	5	4	1	2	3	3	4	3	7	7	7	7	6	6	5	6	6	5	6	6	6	6	6	6	6	6	5	7	6	6	6	7	7	7	7	6	6	5	6	7	44.2192493970642	3.25	7	5.75	5.75
1	3	2	2	6	5	4	1	2	3	3	2	4	3	3	3	3	4	4	3	4	2	2	1	2	2	1	3	3	2	2	1	2	3	2	2	4	5	5	5	6	3	4	3	2	48.2024914147225	3	3	3.75	1.75
2	5	2	2	7	5	4	1	2	7	7	7	7	5	5	6	5	7	6	7	7	7	7	7	7	7	7	7	7	6	6	5	6	5	6	6	4	7	7	6	7	7	6	6	7	50.2801389911488	7	5.25	6.75	7
2	4	2	2	1	6	4	1	2	1	2	1	1	5	4	4	6	5	5	4	4	2	3	1	2	7	6	7	7	7	7	6	7	5	5	5	5	5	4	5	4	5	4	5	4	50.1055107596668	1.25	4.75	4.5	2
2	2	2	1	2	6	4	1	2	5	6	5	5	6	6	7	6	6	5	6	7	6	6	5	6	7	7	6	7	7	7	7	7	4	3	5	4	4	4	3	4	6	6	6	7	44.366949005331	5.25	6.25	6	5.75
2	2	2	2	2	6	4	1	2	6	6	7	6	6	7	5	7	4	3	5	3	6	7	5	7	4	5	3	4	6	6	7	7	6	6	6	7	6	7	6	5	7	7	6	6	48.8329427264267	6.25	6.25	3.75	6.25
2	2	2	1	5	6	4	1	2	7	7	7	7	7	6	7	7	7	7	7	6	6	6	6	6	7	6	7	7	7	7	7	7	7	7	7	7	6	7	7	7	7	7	7	7	50.9325720011088	7	6.75	6.75	6
1	3	2	2	5	6	4	1	2	5	5	5	5	5	6	5	4	7	6	7	7	4	3	4	3	6	5	5	4	7	6	7	6	7	7	7	7	6	6	6	4	4	5	4	4	42.4692738823513	5	5	6.75	3.5
1	4	2	2	6	6	4	1	2	4	4	5	5	4	4	5	5	5	5	5	5	5	5	4	5	4	4	5	5	5	5	5	5	4	5	5	5	5	5	5	5	5	6	5	6	50.8044345708844	4.5	4.5	5	4.75
2	3	2	2	2	2	5	1	2	5	5	5	5	5	5	5	5	5	5	5	5	5	5	5	5	5	5	5	5	5	5	5	5	5	5	5	5	5	5	5	5	5	5	5	5	52.3331265997791	5	5	5	5
2	2	2	3	2	2	5	1	2	4	5	3	4	4	4	4	4	7	7	7	6	6	6	5	7	7	7	7	7	5	4	4	6	5	4	5	5	6	6	6	7	7	7	7	7	56.2330857997687	4	4	6.75	6
1	2	2	2	4	2	5	1	2	3	3	3	3	3	3	4	3	4	3	3	3	3	4	4	5	4	5	5	5	6	5	5	5	3	6	5	5	5	6	6	5	5	5	5	5	47.7216230773003	3	3.25	3.25	4
1	3	2	2	4	2	5	1	2	2	3	1	3	1	2	1	1	1	1	1	2	6	7	5	4	3	2	4	2	2	2	1	2	3	4	3	4	3	3	3	4	1	1	1	2	56.3621051761941	2.25	1.25	1.25	5.5
1	2	2	2	5	2	5	1	2	4	5	5	5	5	5	5	5	5	5	5	5	5	5	6	5	5	5	6	6	5	5	5	5	6	6	5	5	6	5	5	5	6	5	6	5	51.0225604108748	4.75	5	5	5.25
1	3	2	2	5	2	5	1	2	7	6	7	6	5	5	6	5	6	7	6	6	7	6	7	7	7	7	7	7	6	6	7	6	4	4	4	5	7	7	7	7	6	6	6	5	53.0813806293291	6.5	5.25	6.25	6.75
1	5	2	2	2	5	5	1	2	4	4	4	5	4	4	4	4	5	5	5	6	6	6	6	5	6	6	7	7	5	6	5	6	6	6	6	5	5	6	6	6	6	6	6	6	47.8699555821576	4.25	4	5.25	5.75
1	3	2	2	1	5	5	1	2	3	3	2	4	1	1	1	2	6	6	6	6	1	1	1	1	1	1	1	2	1	2	2	1	3	3	4	2	7	7	7	7	3	4	3	3	54.4718060134234	3	1.25	6	1
2	3	2	2	3	5	5	1	2	7	7	6	7	7	7	7	6	7	7	7	7	4	3	3	5	5	5	6	5	4	3	4	5	5	4	6	5	4	5	4	4	4	4	4	4	49.1072400084501	6.75	6.75	7	3.75
1	3	2	2	4	5	5	1	2	6	6	6	6	6	6	6	6	6	6	5	6	6	5	6	6	6	6	6	5	6	5	6	6	6	6	6	6	6	6	6	6	6	6	6	6	51.5704891007538	6	6	5.75	5.75
1	3	2	2	6	5	5	1	2	7	7	7	7	4	5	5	4	4	4	4	4	6	6	6	5	5	4	4	6	6	4	6	4	6	5	5	7	6	7	5	6	5	4	6	5	47.6209394675792	7	4.5	4	5.75
1	5	2	2	3	6	5	1	2	6	6	6	6	6	6	6	6	6	6	6	6	6	6	6	6	6	6	6	6	6	6	6	6	6	6	6	6	6	6	6	6	6	6	6	6	54.3339114447424	6	6	6	6
1	5	2	2	3	6	5	1	2	6	6	6	6	6	6	6	6	5	5	5	5	5	5	5	5	5	5	5	5	5	5	5	5	5	6	6	6	5	5	5	5	5	5	5	5	47.1891807587067	6	6	5	5
1	5	2	2	3	6	5	1	2	6	6	6	6	6	6	6	5	5	5	5	5	5	5	5	5	5	5	5	5	5	5	5	5	5	6	6	6	5	5	5	5	5	5	4	5	54.0657953133963	6	5.75	5	5
1	5	2	2	3	6	5	1	2	6	6	6	6	6	6	6	6	5	5	5	5	6	6	6	6	5	5	5	5	6	6	6	6	6	5	6	6	5	5	5	5	5	5	4	5	46.1806425540508	6	6	5	6
1	5	2	2	3	6	5	1	2	6	6	6	6	6	6	6	6	5	5	5	5	6	5	6	6	6	5	5	5	6	6	5	5	5	5	5	5	5	5	5	5	5	5	4	5	51.3368206131168	6	6	5	5.75
2	5	2	3	1	5	3	1	2	7	7	7	7	3	4	3	3	5	5	4	5	3	3	2	4	4	5	3	4	7	7	7	7	2	1	1	3	7	7	6	6	7	7	7	6	42.4263192182721	7	3.25	4.75	3
1	5	2	2	4	6	4	1	2	6	6	5	7	6	6	6	6	4	4	5	4	7	7	7	7	7	7	6	7	6	6	6	6	5	4	5	5	6	6	7	5	6	6	6	6	52.7457784169855	6	6	4.25	7
1	5	2	2	5	5	5	1	3	6	5	6	5	4	5	5	6	5	5	6	6	5	6	6	5	5	5	5	5	5	5	6	6	6	6	6	6	6	6	6	6	6	6	6	6	50.1641658966777	5.5	5	5.5	5.5
1	2	2	1	3	3	3	1	3	5	5	5	5	5	5	5	5	6	6	6	6	5	6	6	6	6	6	6	6	6	6	6	6	5	6	6	6	6	6	6	6	6	6	6	6	42.8108047496552	5	5	6	5.75
1	2	2	1	4	3	3	1	3	6	6	6	6	6	6	6	6	6	6	6	6	6	6	6	6	6	6	6	6	6	6	6	6	6	6	6	6	6	6	6	6	6	6	6	6	47.9335092630133	6	6	6	6
1	2	2	1	5	3	3	1	3	4	4	5	5	5	6	5	5	5	5	6	5	4	4	4	4	5	4	4	4	5	4	5	4	5	4	5	5	5	5	5	5	5	4	5	5	48.8529602297266	4.5	5.25	5.25	4
1	2	2	1	1	5	3	1	3	5	5	5	5	4	3	4	4	6	7	6	6	6	5	6	7	6	5	5	7	5	5	4	5	6	6	5	7	2	2	2	1	6	6	7	4	46.4467599526729	5	3.75	6.25	6
1	4	2	2	1	5	3	1	3	6	6	5	6	5	6	6	4	6	7	7	6	6	6	7	6	2	4	3	2	6	6	6	6	4	3	4	4	1	1	1	1	2	2	1	1	52.1503276269672	5.75	5.25	6.5	6.25
2	3	2	2	1	5	3	1	3	1	2	1	1	4	5	3	4	3	3	3	3	6	7	7	7	1	1	1	1	2	2	1	2	1	2	1	1	2	2	2	1	2	2	1	3	49.4851647772669	1.25	4	3	6.75
2	2	2	2	1	5	3	1	3	5	5	6	5	4	4	4	4	6	6	6	5	7	7	6	7	6	7	7	4	6	5	7	6	4	3	4	4	7	6	7	7	4	3	4	3	51.5393337232124	5.25	4	5.75	6.75
1	3	2	2	2	5	3	1	3	7	6	7	7	6	6	4	7	5	5	5	4	4	3	4	4	4	3	3	4	6	7	6	5	7	6	6	7	4	3	4	4	5	4	4	6	48.6456219569763	6.75	5.75	4.75	3.75
1	4	2	2	2	5	3	1	3	6	7	6	5	4	4	5	4	5	4	5	6	7	7	7	7	6	6	6	6	7	6	7	7	4	4	4	3	4	4	4	4	5	6	4	5	53.2116482726266	6	4.25	5	7
1	2	2	2	3	5	3	1	3	2	1	4	3	5	6	5	5	5	5	5	6	3	3	4	3	7	6	6	7	2	1	1	2	1	2	1	1	3	4	4	3	1	2	1	1	51.6703713406883	2.5	5.25	5.25	3.25
1	3	2	2	3	5	3	1	3	6	5	6	6	4	5	4	5	7	7	6	7	5	6	4	5	6	6	7	6	6	5	7	5	5	5	6	5	7	7	7	6	4	5	4	4	46.5668103509404	5.75	4.5	6.75	5
1	3	2	2	3	5	3	1	3	6	7	5	6	6	6	7	6	7	7	7	7	5	5	5	4	7	7	7	6	4	4	4	4	6	6	7	7	4	4	4	4	5	5	5	4	53.1227364620629	6	6.25	7	4.75
1	4	2	2	4	5	3	1	3	6	5	7	6	5	4	6	5	7	7	7	6	7	7	7	7	6	7	5	7	7	7	7	7	7	6	7	7	7	7	6	7	7	7	7	7	51.1156463975205	6	5	6.75	7
2	3	2	2	4	5	3	1	3	1	1	1	1	3	2	3	4	2	1	2	2	2	2	2	3	2	3	3	1	7	7	6	7	2	1	1	2	3	4	3	4	1	1	1	1	49.8981387090172	1	3	1.75	2.25
1	3	2	2	4	5	3	1	3	6	6	6	6	4	3	5	4	7	6	7	6	4	4	4	4	7	7	7	6	5	5	5	6	5	5	6	5	4	4	4	4	7	7	7	6	52.2015471628822	6	4	6.5	4
2	3	2	2	5	5	3	1	3	5	4	6	5	7	7	7	7	6	5	6	6	7	7	7	7	7	7	7	7	7	7	7	6	7	7	6	7	7	7	6	7	7	6	7	7	49.8832052723587	5	7	5.75	7
2	3	2	2	5	5	3	1	3	7	6	7	6	1	1	1	1	6	6	6	7	6	6	7	6	6	6	6	6	2	2	4	3	6	7	6	5	2	2	3	1	6	6	5	7	46.1332577857771	6.5	1	6.25	6.25
2	3	2	2	5	5	3	1	3	5	5	4	6	6	6	6	4	6	6	5	5	4	5	4	3	6	7	6	5	6	5	6	5	4	3	3	5	4	4	4	4	5	4	6	6	49.1643445765016	5	5.5	5.5	4
2	2	2	1	6	5	3	1	3	5	4	6	6	4	3	4	3	7	7	7	7	5	5	5	5	4	3	5	5	6	6	7	5	7	7	6	7	6	5	7	6	7	7	7	6	54.3053733089161	5.25	3.5	7	5
2	3	2	2	6	5	3	1	3	5	6	5	5	6	6	4	5	6	6	6	6	6	5	7	6	7	7	7	6	7	7	7	7	5	5	6	4	5	4	5	4	5	4	5	6	52.8517005048293	5.25	5.25	6	6
2	4	2	2	6	5	3	1	3	3	3	3	3	1	1	1	1	6	4	5	7	1	2	2	1	5	5	6	4	1	2	1	1	3	2	3	2	6	7	6	6	3	2	3	3	54.1875810033576	3	1	5.5	1.5
2	2	2	1	1	6	3	1	3	3	3	4	3	5	5	5	5	2	3	4	2	7	7	6	7	4	4	3	5	6	5	5	6	2	2	3	2	2	1	1	2	5	5	4	6	49.4459473895591	3.25	5	2.75	6.75
1	2	2	1	1	6	3	1	3	6	7	4	6	4	4	4	5	6	6	4	7	6	7	5	5	4	3	4	4	6	5	4	6	6	6	5	4	6	5	6	7	6	5	6	4	44.2592646094424	5.75	4.25	5.75	5.75
1	2	2	1	1	6	3	1	3	1	1	1	1	2	2	2	2	2	2	2	2	2	2	2	3	3	3	4	2	2	2	2	2	3	4	2	3	3	3	3	3	3	3	2	4	52.5398598125357	1	2	2	2.25
2	3	2	2	1	6	3	1	3	1	2	1	1	6	6	6	4	1	2	1	1	3	2	3	3	1	1	1	1	1	1	2	1	3	2	2	3	4	4	3	5	2	4	1	1	53.0002747056725	1.25	5.5	1.25	2.75
1	2	2	1	3	6	3	1	3	2	2	2	2	4	4	4	4	3	3	2	3	4	5	3	4	6	5	5	7	4	5	4	5	7	7	6	6	3	3	4	2	5	5	6	4	52.7202906072416	2	4	2.75	4
1	2	2	3	3	6	3	1	3	6	5	6	6	6	4	6	6	4	4	3	5	7	7	7	6	7	7	7	6	6	6	5	6	6	6	4	6	4	4	4	4	4	3	5	3	49.4244141252924	5.75	5.5	4	6.75
1	3	2	2	5	6	3	1	3	6	5	6	6	6	6	6	6	7	6	7	7	5	5	5	6	5	5	6	6	4	4	4	4	6	6	6	6	4	4	5	3	5	4	4	5	45.870465486765	5.75	6	6.75	5.25
2	2	2	2	6	6	3	1	3	6	7	7	5	6	6	6	7	3	2	3	3	6	5	6	7	7	7	7	7	4	5	4	3	6	5	7	7	4	3	3	4	4	3	4	5	52.7957562754549	6.25	6.25	2.75	6
1	2	2	2	6	6	3	1	3	7	6	7	7	7	7	7	6	4	5	4	5	5	5	5	6	6	5	5	7	5	5	6	4	4	4	5	3	7	7	7	6	6	6	7	7	50.5623488449517	6.75	6.75	4.5	5.25
2	3	2	2	1	2	4	1	3	5	5	5	5	7	7	7	7	4	5	3	5	7	7	7	7	7	6	7	7	4	4	5	3	6	6	6	7	7	7	7	7	6	6	4	5	47.8725644559983	5	7	4.25	7
2	3	2	2	2	2	4	1	3	4	4	5	5	7	7	7	7	7	7	7	7	5	4	6	5	7	7	7	7	6	7	6	7	7	7	7	7	6	6	6	6	7	6	7	7	47.0068049772114	4.5	7	7	5
2	2	2	3	2	2	4	1	3	5	6	5	4	2	1	3	2	1	1	1	2	3	4	2	3	3	2	4	3	5	5	5	6	5	5	5	6	2	2	1	3	1	2	1	2	50.0670903664652	5	2	1.25	3
2	2	2	1	3	4	4	1	3	6	5	7	6	6	7	5	6	7	7	7	7	6	6	7	6	6	7	7	6	5	5	4	5	7	6	6	7	6	4	6	6	7	7	6	7	51.7562683433517	6	6	7	6.25
1	3	2	2	1	5	4	1	3	6	5	7	7	5	6	6	4	6	7	5	7	7	7	7	7	7	6	7	6	4	4	4	4	7	7	6	7	6	6	5	7	4	4	4	4	52.7357952261165	6.25	5.25	6.25	7
1	3	2	2	2	5	4	1	3	5	4	4	5	4	4	3	5	7	6	7	7	4	4	4	5	7	6	7	7	6	6	6	6	6	6	6	4	6	7	6	4	4	5	4	3	48.2211275184429	4.5	4	6.75	4.25
2	3	2	2	2	5	4	1	3	7	7	7	6	6	6	6	6	5	5	5	5	4	3	4	5	6	6	5	5	7	7	6	7	6	5	6	6	4	4	3	4	5	5	6	5	49.7386898110261	6.75	6	5	4
1	3	2	2	2	5	4	1	3	7	7	7	7	6	6	7	7	4	4	5	4	5	5	5	4	7	6	6	7	6	5	6	7	7	6	7	7	7	6	7	7	7	7	6	7	43.6329080327594	7	6.5	4.25	4.75
2	4	2	2	2	5	4	1	3	6	6	7	5	6	7	6	7	7	7	6	7	6	6	6	5	7	7	7	7	6	6	6	6	6	6	6	6	7	7	7	7	5	5	6	6	54.6515524196147	6	6.5	6.75	5.75
1	2	2	1	3	5	4	1	3	7	7	7	7	6	6	7	6	7	7	7	7	7	7	7	7	6	6	7	7	6	7	6	7	6	6	6	7	6	7	7	6	6	7	7	6	48.6130129389014	7	6.25	7	7
2	2	2	1	3	5	4	1	3	4	4	4	4	4	3	5	5	7	7	7	6	6	4	6	6	6	5	6	6	6	7	7	6	4	4	5	3	5	5	4	5	6	6	6	7	53.1022356966847	4	4.25	6.75	5.5
1	2	2	2	3	5	4	1	3	5	6	5	6	6	7	6	6	7	7	7	7	6	6	7	6	4	3	4	3	6	7	6	5	4	4	4	4	7	7	7	7	7	7	7	6	51.9034430402182	5.5	6.25	7	6.25
2	3	2	3	3	5	4	1	3	7	6	5	5	6	7	6	6	5	5	4	4	6	6	6	6	6	6	6	6	6	6	6	6	6	6	6	6	6	6	6	6	6	6	6	6	47.8195844833018	5.75	6.25	4.5	6
2	4	2	2	4	5	4	1	3	6	5	6	6	6	7	5	7	4	5	4	5	5	6	6	4	4	3	3	5	5	4	6	5	4	4	5	4	4	5	3	4	4	3	5	4	51.3384298156562	5.75	6.25	4.5	5.25
1	3	2	2	5	5	4	1	3	1	1	2	1	1	2	1	1	1	2	1	1	2	2	1	3	5	6	5	5	4	4	5	4	1	1	2	1	1	2	1	1	2	3	2	1	53.6143905360502	1.25	1.25	1.25	2
1	3	2	2	6	5	4	1	3	5	6	5	4	6	6	7	5	5	5	5	5	5	5	5	5	6	6	6	4	7	7	7	7	6	7	5	6	7	7	7	7	7	7	7	6	58.322008241808	5	6	5	5
2	3	2	2	6	5	4	1	3	6	6	4	6	5	6	5	4	4	4	4	4	7	7	6	7	6	5	5	6	5	5	4	4	5	6	6	5	5	5	6	5	5	5	6	5	49.5044471006587	5.5	5	4	6.75
2	3	2	2	7	5	4	1	3	6	7	6	6	6	7	6	6	4	5	5	5	6	6	6	6	2	2	1	2	2	1	2	3	5	4	6	4	6	5	6	7	6	5	7	7	47.9509234039017	6.25	6.25	4.75	6
1	2	2	2	1	6	4	1	3	4	4	4	3	6	4	6	6	6	6	6	7	6	6	7	6	7	7	7	7	7	7	7	7	6	7	5	6	6	5	5	6	4	4	5	4	51.7883736848966	3.75	5.5	6.25	6.25
2	3	2	2	1	6	4	1	3	7	7	6	6	4	3	3	5	6	6	6	6	6	6	6	5	6	7	6	5	5	4	5	4	6	6	7	5	7	7	7	6	7	6	7	7	51.6164351160025	6.5	3.75	6	5.75
2	2	2	1	3	6	4	1	3	4	5	4	4	6	6	6	6	6	4	6	7	5	6	5	5	6	6	7	5	6	4	6	5	6	6	6	6	6	5	7	6	6	6	5	7	48.8861853504908	4.25	6	5.75	5.25
2	2	2	1	5	6	4	1	3	2	2	1	4	1	2	1	1	5	5	6	5	2	3	1	1	1	1	1	1	3	2	3	3	1	1	1	2	2	2	2	2	2	1	4	3	50.6728765789651	2.25	1.25	5.25	1.75
2	3	2	2	5	6	4	1	3	6	6	5	5	7	7	6	7	6	7	6	6	7	7	7	7	5	5	4	5	6	6	7	7	5	5	4	6	7	6	7	7	5	5	5	5	53.8646226876483	5.5	6.75	6.25	7
1	5	2	3	5	6	4	1	3	1	2	1	2	1	1	2	1	3	3	3	2	2	2	1	2	1	1	1	2	2	2	1	1	4	4	3	5	5	6	4	4	1	1	1	1	52.7116459161648	1.5	1.25	2.75	1.75
1	2	2	1	6	6	4	1	3	6	7	6	6	1	1	1	1	2	2	3	1	3	3	3	2	6	6	6	5	2	2	2	3	6	5	7	4	3	3	4	2	3	4	2	2	50.9409665540531	6.25	1	2	2.75
1	3	2	2	7	6	4	1	3	2	2	2	2	1	1	1	1	3	3	3	4	3	2	4	2	6	6	6	6	7	7	7	7	4	5	4	5	1	2	1	1	1	1	1	2	49.8205839573931	2	1	3.25	2.75
1	5	2	2	3	2	5	1	3	7	7	6	7	5	5	5	5	5	5	4	5	5	5	6	4	5	5	6	4	6	4	7	5	6	5	5	5	5	4	4	5	6	6	6	6	48.8035902520853	6.75	5	4.75	5
1	2	2	2	7	2	5	1	3	4	4	4	4	4	4	5	4	7	6	7	7	5	5	6	4	5	5	4	4	6	5	5	6	7	7	7	7	6	5	4	7	6	6	6	6	50.7824105728015	4	4.25	6.75	5
2	3	2	2	1	5	5	1	3	7	7	7	7	7	7	7	6	5	5	5	6	7	7	7	7	6	7	6	5	5	4	6	6	5	6	5	5	4	4	3	4	4	3	3	5	51.291515826376	7	6.75	5.25	7
2	2	2	2	2	5	5	1	3	4	4	4	4	4	4	4	4	4	4	4	4	4	4	4	4	4	4	4	4	4	4	4	4	4	4	4	4	4	4	4	4	4	4	4	4	52.7244964807665	4	4	4	4
2	2	2	2	2	5	5	1	3	7	6	7	6	5	5	5	6	7	7	7	6	2	2	3	1	6	4	6	7	1	1	2	1	7	6	6	7	6	7	6	5	7	7	7	6	52.2276235976646	6.5	5.25	6.75	2
1	2	2	2	2	5	5	1	3	5	6	4	5	6	7	6	6	6	6	5	6	7	7	6	7	7	7	7	6	6	7	6	6	7	7	7	6	7	7	6	7	4	5	4	3	47.7977763246187	5	6.25	5.75	6.75
2	2	2	1	3	5	5	1	3	5	5	5	5	5	5	5	5	5	5	5	5	5	5	5	5	5	5	5	5	5	5	5	5	5	5	5	5	5	5	5	5	5	5	5	5	53.6040307679754	5	5	5	5
1	4	2	2	3	5	5	1	3	2	2	2	1	3	4	3	2	2	3	1	1	1	1	1	2	1	1	1	2	2	2	2	2	3	3	2	3	1	1	1	1	2	4	2	1	54.0474503470582	1.75	3	1.75	1.25
1	4	2	2	6	5	5	1	3	2	1	3	2	3	3	3	4	3	4	3	3	4	4	3	4	3	3	2	4	3	3	3	4	2	2	2	3	3	3	2	4	3	4	2	3	45.9659854469358	2	3.25	3.25	3.75
2	2	2	3	6	4	3	1	3	6	5	5	7	6	6	6	4	6	5	5	6	7	7	6	7	6	6	6	6	5	6	4	5	5	5	5	5	6	6	6	5	7	7	6	7	49.1816546933568	5.75	5.5	5.5	6.75
2	4	2	2	7	6	3	1	3	7	6	7	7	5	5	6	5	7	7	7	7	7	7	6	7	6	6	6	7	5	5	5	6	4	4	4	4	5	6	5	5	5	4	6	6	51.4704927444893	6.75	5.25	7	6.75
1	4	2	2	1	2	4	1	3	2	3	2	1	7	7	7	7	1	1	1	2	1	2	1	1	1	1	1	1	6	7	5	7	7	6	7	7	2	2	2	2	3	2	3	4	54.925593942453	2	7	1.25	1.25
1	4	2	2	4	2	4	1	3	5	6	5	4	2	1	4	1	5	5	4	6	5	5	6	5	6	7	6	5	5	6	5	5	6	6	6	6	7	7	7	6	5	5	4	5	48.3342323890068	5	2	5	5.25
2	4	2	2	7	5	4	1	3	1	2	2	1	3	3	3	3	2	3	1	2	2	3	4	3	3	4	2	4	4	3	5	5	6	6	6	7	1	1	1	1	2	1	3	2	52.7854745154864	1.5	3	2	3
2	3	2	2	1	6	4	1	3	4	5	4	5	4	4	3	4	7	7	7	7	6	6	7	4	6	7	6	5	4	4	4	4	4	4	3	5	3	2	4	3	4	4	4	4	50.8818095309071	4.5	3.75	7	5.75
1	2	2	2	6	6	4	1	3	5	5	4	4	3	3	2	2	5	5	4	5	3	3	3	3	5	4	4	6	4	4	4	4	6	6	6	6	4	4	3	4	5	4	4	5	50.0421424718877	4.5	2.5	4.75	3
1	5	2	2	4	5	5	1	3	6	6	6	6	4	4	3	4	7	7	7	7	7	7	7	6	5	5	4	4	7	6	7	7	6	7	5	4	4	4	5	4	7	6	7	7	56.3592987607025	6	3.75	7	6.75
2	2	2	1	5	2	3	1	4	5	6	6	6	6	5	6	6	6	6	6	6	5	5	5	6	5	5	6	5	5	5	5	5	5	6	5	5	6	6	5	6	5	6	5	6	48.9759269530461	5.75	5.75	6	5.25
2	2	2	1	4	3	3	1	4	5	5	6	5	5	4	5	4	5	4	5	4	4	4	4	4	4	4	4	4	5	5	5	6	5	6	5	5	5	5	5	5	6	5	6	5	44.7071726274789	5.25	4.5	4.5	4
2	2	2	1	7	3	3	1	4	5	5	5	5	5	5	5	5	5	5	5	5	5	5	5	5	5	5	5	5	5	5	5	5	5	5	5	5	5	5	5	5	5	5	5	5	51.1599704172463	5	5	5	5
2	4	2	2	2	5	3	1	4	6	7	6	4	6	7	6	6	6	6	6	7	6	7	6	6	5	5	5	5	7	7	7	6	6	5	7	6	5	4	5	5	4	5	4	3	46.2444826611815	5.75	6.25	6.25	6.25
1	4	2	3	4	5	3	1	4	4	4	3	5	7	7	7	6	7	7	7	7	4	5	3	5	6	6	6	6	4	4	5	4	1	2	1	1	4	3	4	4	4	4	4	3	50.403976166142	4	6.75	7	4.25
2	3	2	2	5	5	3	1	4	6	5	7	6	7	7	7	6	5	4	5	5	4	3	5	4	6	6	5	6	5	5	4	6	7	7	6	7	6	7	5	7	7	7	7	7	49.2033050647883	6	6.75	4.75	4
1	4	2	2	7	5	3	1	4	1	1	2	1	2	4	1	2	3	3	4	4	2	2	2	2	6	6	6	5	1	1	1	2	3	4	4	2	1	1	1	1	3	2	3	3	50.6204556848534	1.25	2.25	3.5	2
2	3	2	2	7	5	3	1	4	4	5	4	3	5	5	5	5	5	4	5	6	4	4	3	4	4	4	5	4	6	6	7	6	7	7	7	6	4	3	5	4	6	6	6	6	49.3373904718052	4	5	5	3.75
1	4	2	2	2	6	3	1	4	6	6	7	5	6	6	6	6	5	5	6	5	6	7	6	6	4	4	3	5	6	5	6	7	4	3	5	5	5	6	6	4	6	7	5	6	50.1986009974445	6	6	5.25	6.25
2	3	2	2	4	6	3	1	4	4	3	4	5	6	6	6	5	7	7	7	7	7	7	7	7	6	7	6	6	6	6	7	5	7	7	7	6	6	4	6	6	7	7	7	7	47.699618882866	4	5.75	7	7
1	3	2	2	5	6	3	1	4	6	6	5	7	4	3	5	4	4	4	5	4	7	7	7	6	4	4	4	4	5	5	5	5	6	6	6	6	7	7	7	6	6	5	7	7	52.282114631945	6	4	4.25	6.75
1	3	2	3	6	6	3	1	4	5	4	4	4	4	4	3	4	4	5	4	3	5	6	4	5	7	7	7	7	7	7	7	7	2	4	1	2	3	3	4	3	5	5	5	4	52.7544100448543	4.25	3.75	4	5
1	3	2	2	1	2	4	1	4	2	3	2	2	6	5	6	6	2	3	2	2	2	2	2	1	2	1	2	3	2	2	1	3	3	4	4	2	7	6	6	7	2	1	3	2	51.013940139917	2.25	5.75	2.25	1.75
2	4	2	2	3	2	4	1	4	6	6	6	6	6	5	6	6	7	6	7	7	5	5	5	5	7	7	7	6	6	5	5	6	6	6	7	7	5	5	5	5	7	7	7	7	53.3272162232685	6	5.75	6.75	5
2	4	2	2	3	2	4	1	4	6	6	6	6	6	5	6	6	7	6	7	7	5	5	5	5	7	7	7	6	6	5	5	6	6	6	7	7	5	5	5	5	7	7	7	7	44.9448030421983	6	5.75	6.75	5
1	2	2	1	5	2	4	1	4	5	4	3	5	6	5	4	6	6	4	3	5	3	5	4	5	5	4	5	4	5	4	6	5	6	4	6	7	4	5	4	5	5	5	4	5	55.5609894485014	4.25	5.25	4.5	4.25
1	2	2	1	5	2	4	1	4	3	3	3	3	4	3	3	2	3	3	4	3	3	4	5	6	6	5	4	4	6	5	4	4	6	5	6	6	5	6	5	6	6	6	6	6	49.0298364116817	3	3	3.25	4.5
1	3	2	2	1	5	4	1	4	2	1	1	3	7	7	6	7	2	1	1	2	2	3	1	4	3	2	3	4	2	2	3	2	3	2	4	3	1	1	2	2	3	2	4	3	51.2976444348526	1.75	6.75	1.5	2.5
2	5	2	2	1	5	4	1	4	4	4	5	3	6	7	6	5	4	4	5	3	6	7	5	5	5	4	5	5	7	6	6	7	6	6	6	6	4	4	5	4	6	7	6	6	55.4221854258718	4	6	4	5.75
2	4	2	2	4	5	4	1	4	5	5	5	5	5	6	4	5	5	4	6	6	5	6	5	4	6	5	6	6	5	4	6	4	5	4	5	6	6	6	5	6	6	6	5	7	51.9188721014591	5	5	5.25	5
1	2	2	1	5	5	4	1	4	4	4	4	4	4	4	4	4	4	4	4	4	4	4	4	4	4	4	4	4	4	4	4	4	4	4	4	4	4	4	4	4	4	4	4	4	50.0767594646358	4	4	4	4
2	2	2	1	5	5	4	1	4	6	5	6	6	6	6	6	6	7	7	7	7	1	1	1	1	6	6	5	6	6	5	6	7	6	6	6	7	1	2	1	1	7	6	7	6	53.9861403655436	5.75	6	7	1
2	2	2	1	6	5	4	1	4	6	5	6	7	5	5	4	5	6	7	5	7	6	6	5	7	6	4	7	6	6	6	6	5	7	6	7	7	5	5	6	5	7	7	6	7	52.6925537669058	6	4.75	6.25	6
1	2	2	1	7	5	4	1	4	7	7	7	6	5	6	5	5	5	6	5	4	4	4	4	4	6	5	7	7	6	5	7	6	7	7	7	7	6	6	6	6	4	5	3	4	51.2862359141773	6.75	5.25	5	4
1	3	2	2	4	6	4	1	4	7	7	7	7	7	7	7	6	6	6	7	6	5	6	5	4	7	7	6	6	4	4	5	3	5	5	6	6	7	6	7	6	4	3	3	4	53.662425764776	7	6.75	6.25	5
1	4	2	2	6	6	4	1	4	3	3	4	2	6	4	6	7	5	5	5	4	2	1	3	2	6	7	6	5	5	4	5	5	7	7	7	7	7	6	7	6	5	6	4	5	47.3138242735005	3	5.75	4.75	2
1	3	2	2	1	2	5	1	4	7	6	6	6	6	6	6	6	6	6	6	6	6	6	6	6	6	5	6	6	6	6	6	5	7	7	7	7	7	7	7	7	6	6	6	6	50.9989848337495	6.25	6	6	6
1	2	2	1	2	2	5	1	4	6	6	6	6	6	6	6	6	6	6	6	6	6	6	6	6	6	6	6	6	6	6	6	6	6	6	6	6	6	6	6	6	6	6	6	6	49.2905823625006	6	6	6	6
1	4	2	3	2	2	5	1	4	5	5	4	6	5	4	4	6	5	5	4	5	6	7	5	6	5	6	6	6	5	6	4	6	4	5	3	4	6	6	7	5	6	7	6	6	51.9657611951249	5	4.75	4.75	6
1	5	2	3	6	5	5	1	4	4	4	5	4	4	5	5	5	4	4	4	5	4	5	5	5	5	6	5	6	6	6	5	4	5	5	5	5	6	5	5	6	5	6	5	6	49.8036138692087	4.25	4.75	4.25	4.75
2	3	2	2	7	5	5	1	4	6	5	6	7	1	1	1	2	4	4	4	5	3	3	4	3	3	4	3	2	6	7	5	6	2	2	1	3	5	5	5	5	3	3	3	2	53.8665816711549	6	1.25	4.25	3.25
1	5	2	2	7	5	3	1	4	7	7	7	7	7	7	6	7	7	6	6	7	5	6	5	5	6	6	6	7	5	6	4	5	7	7	7	6	5	4	6	4	6	7	5	6	47.642315609846	7	6.75	6.5	5.25
1	2	2	1	2	5	5	1	4	6	6	6	5	7	7	7	7	3	4	2	4	5	5	6	4	1	1	2	2	4	4	3	4	1	1	1	1	7	7	7	6	6	6	7	6	52.6471796761918	5.75	7	3.25	5
2	4	2	2	6	5	5	1	4	7	6	7	7	7	7	7	7	7	7	7	7	1	1	1	2	1	1	1	1	5	5	6	4	6	4	7	6	3	3	3	3	7	7	6	7	49.3505160499705	6.75	7	7	1.25
1	2	2	1	6	2	4	1	5	6	6	5	6	6	6	5	6	6	6	7	6	6	6	5	6	5	5	6	6	6	5	6	5	5	5	6	5	6	5	6	6	6	6	6	5	47.701265655126	5.75	5.75	6.25	5.75
1	4	2	2	1	6	4	1	5	3	4	3	3	1	1	2	1	2	4	1	2	2	2	1	2	1	2	2	1	2	1	2	3	3	2	3	2	5	5	5	4	3	3	2	3	44.6270320271929	3.25	1.25	2.25	1.75
2	3	2	2	4	2	5	1	5	5	3	3	5	5	5	3	3	4	3	3	3	5	5	5	5	5	6	6	6	6	6	6	6	7	6	6	7	6	6	6	7	7	7	7	7	53.1667254542	4	4	3.25	5
1	3	2	1	5	2	5	1	5	5	5	6	6	6	6	6	6	5	5	5	5	5	5	6	5	6	5	5	6	6	5	6	6	6	6	6	6	6	5	5	6	6	5	6	6	53.9698587168171	5.5	6	5	5.25
2	3	2	3	5	2	5	1	5	5	6	5	6	5	5	5	6	5	5	6	5	5	6	5	6	5	5	5	5	5	5	6	5	6	5	6	6	6	5	5	6	5	5	6	6	46.9310120037871	5.5	5.25	5.25	5.5
1	2	2	1	1	5	5	1	5	5	6	6	6	6	6	7	6	5	6	6	5	5	6	5	6	6	5	5	6	5	5	6	5	5	6	5	6	6	6	7	6	7	6	6	7	51.1804923175305	5.75	6.25	5.5	5.5
1	3	2	2	4	5	5	1	5	3	3	4	2	1	1	1	1	7	6	7	7	3	2	3	3	2	3	2	3	3	3	4	3	2	3	3	1	2	3	1	2	3	3	3	2	52.3810586446411	3	1	6.75	2.75
2	4	2	2	4	5	5	1	5	4	3	4	4	7	7	7	6	4	3	5	3	6	7	6	6	5	5	5	5	7	7	7	7	6	6	6	6	7	6	7	7	5	5	4	5	47.0279881304289	3.75	6.75	3.75	6.25
1	4	2	3	7	5	5	1	5	6	5	6	6	6	5	6	5	6	5	6	5	6	5	6	6	6	5	6	6	6	5	6	5	6	5	6	6	5	5	5	6	6	5	5	6	48.2698857346594	5.75	5.5	5.5	5.75
2	2	2	2	6	5	3	1	5	6	5	6	6	7	7	7	7	4	3	4	5	6	5	6	7	7	7	7	6	6	6	7	4	7	7	6	7	4	5	3	4	6	4	7	5	51.3677086929319	5.75	7	4	6
2	3	2	3	2	5	4	1	5	6	7	5	5	7	6	7	7	5	5	4	5	5	5	5	5	6	6	5	6	6	4	7	6	6	6	6	6	7	7	6	7	6	5	6	6	49.8640493382744	5.75	6.75	4.75	5
1	3	1	3	7	6	3	1	1	5	4	3	3	3	4	3	4	3	4	3	4	3	4	3	5	4	3	3	2	3	4	3	4	3	4	3	4	3	4	3	4	3	4	3	4	50.4779843740793	3.75	3.5	3.5	3.75
1	1	1	4	4	4	3	2	1	7	7	7	7	7	7	7	7	7	7	7	7	7	7	7	7	7	7	7	7	7	7	7	7	7	7	7	7	7	7	7	7	7	7	7	7	47.9379055106001	7	7	7	7
1	4	1	2	4	2	4	2	1	5	5	5	5	6	7	5	5	7	7	7	7	7	6	7	6	4	4	5	5	7	6	7	6	5	5	5	4	4	5	3	3	7	7	7	6	51.6610705077299	5	5.75	7	6.5
2	2	1	2	8	2	3	1	2	5	5	5	5	5	5	5	5	5	5	5	5	5	5	5	5	5	5	5	5	5	5	5	5	5	5	5	5	5	5	5	5	5	5	5	5	46.9847878508196	5	5	5	5
1	3	1	2	2	5	3	1	2	2	2	2	2	2	1	2	2	6	5	6	6	3	3	3	4	2	1	3	1	3	3	2	3	4	4	4	4	3	2	3	4	1	1	1	1	47.8849546439752	2	1.75	5.75	3.25
2	3	1	2	2	5	3	1	2	6	6	6	6	1	1	2	1	4	4	3	4	5	6	5	5	6	6	6	6	6	6	6	6	7	6	7	7	6	4	6	6	6	4	6	6	54.2881423104744	6	1.25	3.75	5.25
1	3	1	2	2	5	3	1	2	6	6	6	6	7	7	7	7	4	3	5	4	6	6	7	4	7	6	7	7	6	6	5	6	6	6	6	6	7	7	7	7	5	6	6	5	52.1316471028562	6	7	4	5.75
2	5	1	2	2	5	3	1	2	7	7	7	6	7	7	7	7	7	7	7	6	5	5	6	5	5	5	5	5	6	7	6	6	7	6	7	7	5	5	4	6	6	5	6	6	49.3019136298543	6.75	7	6.75	5.25
1	2	1	2	3	5	3	1	2	6	6	6	6	1	1	1	1	5	4	6	6	7	6	6	7	3	3	3	3	7	7	6	7	2	2	2	2	2	2	2	3	7	7	7	6	51.1074138818726	6	1	5.25	6.5
2	3	1	2	3	5	3	1	2	4	3	4	4	5	6	5	5	7	6	7	7	6	5	5	6	7	6	7	7	5	4	4	6	4	4	4	4	6	7	5	7	6	6	6	7	46.7568818470207	3.75	5.25	6.75	5.5
2	3	1	2	4	5	3	1	2	7	7	7	7	6	6	6	6	7	7	7	7	7	7	7	7	7	7	7	7	7	7	7	7	7	7	7	7	7	7	7	7	7	7	5	6	49.1724946730026	7	6	7	7
1	3	1	2	4	5	3	1	2	7	7	7	6	6	5	6	6	6	6	5	7	6	5	7	5	4	5	3	4	5	5	4	5	6	6	6	6	6	6	6	7	6	6	6	5	50.0199741004211	6.75	5.75	6	5.75
2	2	1	1	5	5	3	1	2	6	6	6	6	4	4	3	4	6	6	7	6	5	5	5	6	5	5	5	5	5	5	5	4	7	7	6	7	7	6	7	7	7	7	6	7	55.0318831953801	6	3.75	6.25	5.25
2	3	1	2	5	5	3	1	2	6	5	6	6	6	7	6	5	3	3	3	4	5	4	5	6	2	2	4	2	6	5	6	6	6	7	7	5	6	4	6	6	6	7	6	6	50.8527280693847	5.75	6	3.25	5
1	3	1	2	5	5	3	1	2	7	7	7	7	5	5	6	5	7	7	7	7	5	5	5	5	4	4	4	4	7	6	7	7	4	5	3	4	7	7	7	6	6	6	6	6	51.0811321485846	7	5.25	7	5
2	3	1	2	6	5	3	1	2	6	6	5	6	6	7	7	6	6	5	5	7	4	5	4	3	7	7	7	7	5	5	4	5	6	6	6	6	6	7	6	6	6	7	7	5	48.8391719881674	5.75	6.5	5.75	4
1	5	1	2	2	6	3	1	2	5	5	5	5	5	5	5	5	5	5	5	5	5	5	5	5	5	5	5	5	5	5	5	5	5	5	5	5	5	5	5	5	5	5	5	5	52.785053162793	5	5	5	5
1	2	1	1	4	2	4	1	2	4	6	5	7	6	6	6	6	6	5	5	4	5	5	4	4	5	5	6	6	6	7	5	6	6	6	4	4	6	7	4	4	4	4	4	4	48.4687993574934	5.5	6	5	4.5
2	2	1	1	1	5	4	1	2	6	6	7	6	6	5	5	6	4	3	4	4	4	5	4	4	7	7	7	6	6	5	6	6	4	5	4	4	6	6	6	6	7	6	7	7	50.928676409375	6.25	5.5	3.75	4.25
2	4	1	2	2	5	4	1	2	3	3	3	3	5	5	4	6	2	2	1	2	6	6	6	7	5	4	5	5	3	2	4	3	1	1	2	1	1	1	1	1	2	3	2	4	48.2137177332581	3	5	1.75	6.25
1	5	1	2	3	5	4	1	2	7	7	6	7	6	6	6	6	5	4	5	6	6	6	6	6	5	7	6	7	7	7	7	7	6	7	7	7	6	7	7	7	4	4	4	4	49.3624368793329	6.75	6	5	6
1	2	1	2	3	5	4	1	2	1	2	2	1	7	7	7	7	5	4	6	6	1	1	1	1	2	2	1	3	2	2	2	2	5	5	6	5	3	4	2	3	3	3	4	2	51.6545646918121	1.5	7	5.25	1
1	3	1	2	3	5	4	1	2	6	7	7	6	7	7	7	6	4	3	3	5	6	6	6	6	7	7	6	6	7	7	7	7	7	7	7	7	7	6	7	7	4	4	4	4	51.7098620917229	6.5	6.75	3.75	6
2	3	1	2	4	5	4	1	2	5	5	5	6	5	5	5	5	5	5	5	5	5	5	5	5	5	5	5	5	5	5	5	5	5	4	5	4	4	5	5	5	5	5	5	5	49.7643603731906	5.25	5	5	5
1	4	1	2	4	5	4	1	2	5	5	5	5	5	6	6	5	4	4	4	4	4	4	4	4	4	6	5	5	5	5	5	4	5	5	5	5	5	5	5	6	5	6	4	5	54.7465793756757	5	5.5	4	4
1	4	1	2	4	5	4	1	2	5	5	4	5	5	4	5	5	4	5	5	5	5	4	4	5	5	4	5	4	5	5	5	5	5	5	5	5	5	5	5	5	5	4	5	4	53.0926137194181	4.75	4.75	4.75	4.5
2	3	1	2	4	5	4	1	2	5	4	5	5	7	6	6	7	5	5	4	6	6	6	6	6	7	6	7	7	7	7	7	6	5	5	5	6	4	4	4	4	6	5	4	6	44.0542653884125	4.75	6.5	5	6
2	3	1	2	5	5	4	1	2	5	4	5	5	6	4	5	6	2	2	2	1	7	6	7	7	5	5	5	5	6	6	7	4	5	6	5	4	7	6	7	7	5	5	4	6	49.7629189896014	4.75	5.25	1.75	6.75
2	4	1	2	5	5	4	1	2	5	5	4	5	5	5	5	5	7	7	7	7	5	4	4	6	6	6	6	6	4	4	3	3	5	6	6	5	5	5	5	4	5	5	4	5	49.7509794058561	4.75	5	7	4.75
1	4	1	2	1	2	5	1	2	6	6	6	6	6	6	6	6	7	7	7	6	4	4	5	3	5	5	4	5	7	7	7	7	2	1	2	1	2	3	3	2	6	6	5	7	52.0986878937778	6	6	6.75	4
2	2	1	2	1	2	5	1	2	1	1	1	2	1	2	1	1	2	3	1	1	1	1	1	2	1	1	1	2	7	6	7	6	1	1	1	1	5	5	5	4	1	2	2	1	53.3394780215222	1.25	1.25	1.75	1.25
2	4	1	2	3	2	5	1	2	6	6	7	6	2	2	2	2	2	3	1	2	6	7	6	6	6	5	5	6	3	3	4	3	3	3	3	4	4	5	4	4	6	6	6	6	51.0388070714303	6.25	2	2	6.25
2	3	1	2	4	2	5	1	2	4	3	5	4	6	5	7	6	6	7	5	6	5	5	6	6	4	4	3	4	6	5	6	6	5	5	5	4	5	5	5	5	5	4	4	4	47.7695188338465	4	6	6	5.5
1	2	1	2	5	2	5	1	2	6	4	6	6	4	4	3	4	6	7	6	6	4	5	4	3	6	6	6	6	5	4	5	5	5	5	5	5	6	6	7	6	4	3	4	5	48.8116023566434	5.5	3.75	6.25	4
1	4	1	2	2	5	5	1	2	4	3	4	4	5	5	4	4	5	6	5	5	7	7	6	7	7	7	7	7	5	5	4	4	7	7	7	7	6	5	6	6	4	4	3	4	48.0013983274294	3.75	4.5	5.25	6.75
1	3	1	2	3	5	5	1	2	7	7	7	7	7	7	7	7	7	7	7	7	7	7	7	7	7	7	7	7	7	7	7	7	7	7	7	7	7	7	7	7	7	7	7	7	46.9025890441469	7	7	7	7
1	2	1	2	3	5	5	1	2	6	7	5	6	6	6	6	6	7	6	7	7	4	3	3	4	4	4	5	3	7	7	7	6	4	4	4	4	5	4	6	4	4	4	5	5	42.3356786457987	6	6	6.75	3.5
2	3	1	2	6	5	5	1	2	2	1	1	2	7	7	6	7	6	6	4	6	3	3	3	3	3	3	3	2	2	2	3	2	2	2	3	3	1	1	1	2	2	1	2	2	46.6644371287301	1.5	6.75	5.5	3
2	4	1	2	1	5	3	1	2	7	6	7	7	7	7	6	7	5	6	5	5	3	4	4	3	1	1	2	1	6	5	4	6	5	6	5	5	3	2	4	4	3	3	3	4	49.3144292168062	6.75	6.75	5.25	3.5
2	4	1	2	1	5	4	1	2	7	6	6	7	6	6	6	6	5	5	5	6	7	6	7	7	6	6	6	6	4	5	4	3	5	6	5	5	4	4	5	5	6	6	5	5	49.8891959390044	6.5	6	5.25	6.75
1	2	1	1	2	2	3	1	3	4	4	4	4	4	4	4	4	4	4	4	4	4	4	4	4	4	4	4	4	4	4	4	4	4	4	4	4	4	4	4	4	4	4	4	4	46.8642486893959	4	4	4	4
1	2	1	2	6	3	3	1	3	5	4	3	4	5	4	3	4	5	4	3	4	4	3	5	5	4	3	5	5	5	5	4	3	5	6	6	6	3	4	3	3	5	4	3	3	53.5568132885542	4	4	4	4.25
2	2	1	1	1	4	3	1	3	4	5	4	4	7	7	7	6	5	4	5	5	6	5	7	6	7	6	7	6	5	5	4	5	4	5	3	4	5	4	5	5	5	5	5	4	54.2566394684813	4.25	6.75	4.75	6
1	2	1	1	2	5	3	1	3	7	7	6	7	5	5	5	5	1	1	1	2	7	7	6	7	3	3	4	3	7	7	7	7	7	7	6	7	7	7	6	7	7	7	7	7	50.0909572610648	6.75	5	1.25	6.75
2	2	1	1	2	5	3	1	3	6	6	7	5	6	4	6	6	7	7	6	7	5	4	6	5	6	6	5	6	6	7	5	6	3	4	2	3	1	1	2	2	6	5	5	6	55.8329829773113	6	5.5	6.75	5
1	2	1	2	3	5	3	1	3	3	3	4	2	3	4	3	4	6	5	5	6	5	5	5	5	3	4	3	2	3	4	3	2	3	2	2	3	3	3	3	4	3	4	3	2	46.0012093502763	3	3.5	5.5	5
2	3	1	2	3	5	3	1	3	1	1	1	2	1	1	1	2	2	1	2	1	1	1	2	1	2	2	1	1	3	3	3	3	6	7	6	6	1	1	2	1	1	1	1	2	47.9118082597507	1.25	1.25	1.5	1.25
1	4	1	2	4	5	3	1	3	6	5	6	5	6	6	6	6	6	5	6	6	7	7	7	7	5	5	4	5	6	7	6	4	6	6	6	5	6	6	7	6	5	6	4	6	51.1033477706753	5.5	6	5.75	7
1	3	1	2	5	5	3	1	3	3	2	2	2	2	1	1	2	3	4	3	4	4	3	4	3	2	3	1	2	2	1	2	2	2	2	4	2	2	2	3	2	3	4	4	2	49.1962057314815	2.25	1.5	3.5	3.5
2	2	1	2	5	5	3	1	3	7	7	7	6	5	4	6	5	3	2	2	4	7	6	6	7	7	7	6	7	3	3	3	3	3	3	3	4	7	7	6	7	2	2	3	2	51.4961047729518	6.75	5	2.75	6.5
2	3	1	2	6	5	3	1	3	1	1	2	1	1	1	1	1	1	1	1	1	6	6	4	6	1	1	1	1	7	7	7	7	5	5	4	6	2	2	2	1	1	2	1	2	51.9149522741883	1.25	1	1	5.5
2	3	1	2	7	5	3	1	3	5	5	6	6	1	1	1	1	5	5	5	4	1	1	1	1	4	5	4	3	2	2	2	3	6	7	5	6	5	5	6	5	2	1	2	2	56.1153519977238	5.5	1	4.75	1
1	2	1	2	4	2	4	1	3	5	5	6	6	6	6	7	6	6	6	5	5	5	5	5	6	6	5	6	6	5	6	6	6	6	6	5	6	6	6	5	7	6	6	6	6	52.7705551720425	5.5	6.25	5.5	5.25
1	3	1	2	5	2	4	1	3	4	4	5	3	6	4	6	7	4	4	4	3	7	7	7	7	7	6	7	7	6	7	6	5	6	7	5	5	4	4	4	4	5	5	5	5	46.5427543997618	4	5.75	3.75	7
2	2	1	2	4	4	4	1	3	7	7	7	7	7	6	7	7	7	6	7	7	6	7	5	4	7	6	7	7	7	7	7	6	5	6	5	5	7	6	7	7	7	7	6	7	53.1569903908697	7	6.75	6.75	5.5
2	3	1	2	1	5	4	1	3	6	7	4	7	6	5	4	7	6	6	5	7	5	5	5	5	5	6	5	6	5	5	6	4	6	7	6	5	7	6	7	7	5	5	6	6	53.0267733292912	6	5.5	6	5
2	4	1	2	1	5	4	1	3	7	6	7	7	7	6	6	7	6	7	5	6	6	6	7	6	4	5	5	4	6	7	5	5	5	6	4	5	7	7	6	7	6	6	6	6	48.1131856930356	6.75	6.5	6	6.25
2	2	1	1	3	5	4	1	3	3	4	4	4	4	4	4	4	4	4	4	4	4	4	4	4	4	4	4	4	4	4	4	4	4	4	4	4	4	4	4	4	4	4	4	4	52.6686546749543	3.75	4	4	4
1	3	1	2	3	5	4	1	3	6	6	6	5	6	6	6	5	6	7	4	6	7	6	7	7	6	6	7	7	4	3	4	3	6	7	4	6	5	5	5	6	5	5	4	5	46.2502148080115	5.75	5.75	5.75	6.75
1	4	1	2	3	5	4	1	3	1	1	2	1	6	6	7	6	1	1	1	1	3	2	2	4	1	2	2	1	3	4	2	3	3	3	4	3	2	2	2	1	1	1	1	1	55.176658526785	1.25	6.25	1	2.75
1	3	1	2	4	5	4	1	3	2	3	4	2	2	3	2	2	2	2	4	2	4	5	4	3	3	3	2	3	1	1	1	1	2	4	2	2	1	2	1	1	3	4	3	2	47.6049610633859	2.75	2.25	2.5	4
1	3	1	2	5	5	4	1	3	6	5	7	7	7	6	7	7	7	7	6	7	6	6	7	6	6	5	6	7	3	2	3	3	7	7	7	6	4	4	3	3	7	7	6	7	50.5531190538305	6.25	6.75	6.75	6.25
2	2	1	2	5	5	4	1	3	2	2	2	2	4	4	4	3	4	4	4	3	6	5	7	5	4	4	4	4	3	3	4	2	2	1	1	3	6	6	6	6	6	7	6	5	50.6013529831492	2	3.75	3.75	5.75
2	3	1	2	5	5	4	1	3	6	5	6	4	7	7	7	7	6	5	5	6	4	5	4	3	7	6	7	7	6	7	6	6	7	7	7	6	7	7	7	7	6	6	6	6	51.379759812382	5.25	7	5.5	4
1	2	1	1	7	5	4	1	3	4	3	5	4	6	6	7	6	7	7	7	6	4	3	5	4	4	4	4	4	7	7	7	6	4	5	3	4	7	7	7	7	6	6	7	6	49.3720122657065	4	6.25	6.75	4
1	5	1	2	7	5	4	1	3	6	5	6	7	4	3	5	3	5	5	6	5	6	7	6	6	2	1	3	2	4	5	4	3	4	3	4	5	4	5	4	3	4	5	3	5	52.3751127082846	6	3.75	5.25	6.25
1	2	1	2	7	5	4	1	3	5	6	4	5	7	7	7	7	6	6	5	7	7	7	6	6	7	7	6	7	4	3	4	3	7	7	7	6	6	6	6	5	5	5	5	6	46.818688323562	5	7	6	6.5
1	4	1	2	8	6	4	1	3	3	3	3	4	6	5	2	2	3	3	3	4	4	3	3	5	5	4	5	4	5	4	3	5	3	5	4	5	5	4	5	4	4	5	6	5	50.9121060100405	3.25	3.75	3.25	3.75
1	3	1	2	7	2	5	1	3	5	5	6	6	6	5	6	6	6	5	6	6	6	5	6	5	6	5	5	6	5	5	6	5	6	5	6	5	6	5	5	6	6	5	6	5	51.2033946487148	5.5	5.75	5.75	5.5
1	2	1	2	2	5	5	1	3	6	5	7	6	6	6	4	5	5	4	5	5	7	7	6	7	7	6	7	7	6	6	6	6	4	4	5	4	6	6	7	5	7	6	7	6	49.8589357946315	6	5.25	4.75	6.75
2	3	1	2	3	5	5	1	3	5	5	6	6	4	4	5	3	5	5	5	6	4	4	3	4	5	5	5	6	6	5	7	7	7	6	7	7	7	6	7	7	4	4	3	4	51.4342932352977	5.5	4	5.25	3.75
1	3	1	2	4	5	5	1	3	4	4	5	4	4	3	5	4	6	6	6	6	5	4	5	5	7	7	7	7	7	7	7	6	7	7	7	6	6	6	5	6	6	5	7	5	47.9417405282825	4.25	4	6	4.75
2	2	1	2	4	5	5	1	3	2	2	2	1	2	2	3	1	2	3	2	1	1	2	1	1	1	1	1	2	2	3	3	1	1	1	1	1	6	6	6	6	2	2	2	2	44.3744861999981	1.75	2	2	1.25
2	2	1	2	4	5	5	1	3	2	2	2	1	2	2	3	1	2	3	2	1	1	2	1	1	1	1	1	2	2	3	3	1	1	1	1	1	6	6	6	6	2	2	2	2	54.1231057291695	1.75	2	2	1.25
2	2	1	1	2	4	3	1	3	6	5	5	6	6	5	5	6	6	5	5	6	6	6	5	5	6	5	5	6	6	6	6	5	5	5	6	6	6	5	5	5	6	5	6	6	48.2718442978649	5.5	5.5	5.5	5.5
1	4	1	2	2	5	3	1	4	6	6	6	4	6	7	6	6	5	5	4	4	5	4	5	4	5	4	6	6	6	4	5	7	7	6	7	7	5	4	6	5	7	6	6	7	48.9793177680344	5.5	6.25	4.5	4.5
1	4	1	2	2	5	3	1	4	6	6	6	4	6	7	6	6	5	5	4	4	5	4	5	4	5	4	6	6	6	4	5	7	7	6	7	7	5	4	6	5	7	6	6	7	47.4598079145745	5.5	6.25	4.5	4.5
1	3	1	2	4	5	3	1	4	6	5	7	7	6	6	6	6	6	6	6	7	5	4	4	6	7	7	6	7	6	4	6	5	6	6	6	6	6	6	6	7	7	7	7	7	51.986851966965	6.25	6	6.25	4.75
2	2	1	1	5	5	3	1	4	6	6	6	6	6	6	6	6	6	6	6	6	6	6	6	6	6	6	6	6	6	6	6	6	6	6	6	6	6	6	6	6	6	6	6	6	49.4461379337079	6	6	6	6
1	3	1	2	6	5	3	1	4	5	5	5	4	6	5	5	7	6	6	6	5	5	4	5	6	4	3	5	5	5	6	5	5	7	6	7	6	6	7	5	6	7	6	7	7	50.7424026122218	4.75	5.75	5.75	5
1	4	1	3	7	5	3	1	4	4	5	4	5	5	4	5	4	5	5	6	5	5	5	6	5	5	5	6	5	5	6	6	5	6	5	6	5	5	6	5	6	6	5	6	5	48.1057523624065	4.5	4.5	5.25	5.25
1	2	1	2	1	2	4	1	4	5	5	6	5	6	7	6	6	5	6	5	4	7	7	6	6	6	6	5	6	5	6	5	5	6	6	7	7	5	6	6	4	5	5	4	5	47.9844521848071	5.25	6.25	5	6.5
2	5	1	2	1	2	4	1	4	6	6	7	6	6	7	6	5	7	7	7	7	4	3	5	4	4	4	3	4	7	6	6	7	7	6	7	6	5	4	4	6	6	6	7	6	55.6735637951046	6.25	6	7	4
1	3	1	2	6	2	4	1	4	6	6	6	5	7	7	7	7	4	4	3	5	2	1	1	4	6	6	6	7	5	4	6	4	3	3	3	3	2	3	3	1	6	6	6	7	48.1522154672254	5.75	7	4	2
1	5	1	2	7	2	4	1	4	5	5	6	4	5	5	6	6	7	6	7	7	6	7	6	5	4	4	4	4	6	6	6	6	4	3	5	4	6	7	6	6	6	7	5	6	47.5387095080863	5	5.5	6.75	6
2	2	1	2	2	4	4	1	4	5	6	4	5	5	5	5	4	7	7	7	7	7	7	7	6	4	4	4	3	6	5	7	6	6	6	6	7	5	5	4	6	5	5	4	5	45.824578935347	5	4.75	7	6.75
1	4	1	2	5	5	4	1	4	6	6	6	7	7	7	6	7	7	7	7	7	7	7	7	6	7	7	6	7	7	6	7	7	3	3	3	4	7	6	7	6	7	7	6	7	49.7076209596286	6.25	6.75	7	6.75
1	4	1	3	5	5	4	1	4	5	4	3	5	4	3	5	4	4	3	5	3	4	4	3	5	5	4	3	5	5	4	3	5	5	4	3	5	5	4	3	3	5	4	3	3	54.5788025400588	4.25	4	3.75	4
2	2	1	2	6	5	4	1	4	7	7	7	6	4	3	4	4	4	5	3	4	7	6	6	7	2	2	3	3	4	4	4	3	5	4	6	4	6	6	6	6	4	4	4	3	50.9957486547018	6.75	3.75	4	6.5
2	4	1	2	3	5	5	1	4	4	4	5	4	7	7	7	7	5	5	5	5	3	3	3	4	3	3	4	2	2	2	4	2	2	2	2	2	6	6	6	5	3	4	3	2	49.8669846380652	4.25	7	5	3.25
1	3	1	2	4	5	5	1	4	6	6	5	6	5	6	5	5	7	7	7	7	7	7	7	6	4	3	5	3	3	3	3	3	7	6	7	7	7	6	7	7	7	7	6	7	52.1136227512608	5.75	5.25	7	6.75
1	2	1	1	4	6	5	1	4	6	6	5	5	6	6	6	5	4	4	4	4	6	6	6	6	6	6	6	6	7	7	6	6	5	6	5	5	6	6	6	6	5	5	5	5	47.9401731725602	5.5	5.75	4	6
2	2	1	1	4	5	4	1	4	5	5	5	4	5	4	5	5	6	5	6	6	6	6	6	6	6	6	4	5	5	5	5	5	5	6	6	4	7	6	6	7	6	7	5	6	49.3948806490778	4.75	4.75	5.75	6
1	5	1	2	1	5	5	1	4	7	7	7	7	5	4	6	6	5	5	5	6	7	7	7	7	6	6	5	6	7	7	7	6	4	4	4	4	5	6	5	4	6	7	5	7	52.2982500267604	7	5.25	5.25	7
2	4	1	2	7	5	5	1	4	7	7	7	7	6	4	7	6	4	4	3	5	6	7	6	5	5	5	4	6	4	5	3	4	7	7	6	7	5	4	6	5	6	6	6	5	49.2169173855974	7	5.75	4	6
2	2	1	1	7	5	3	1	5	7	7	7	7	7	7	7	7	7	7	7	7	7	7	7	7	7	7	7	7	7	7	7	7	7	7	7	7	7	7	7	7	7	7	7	7	50.8744107183822	7	7	7	7
2	2	1	1	1	5	4	1	5	5	6	5	5	4	5	5	3	6	5	6	6	6	6	6	7	4	4	3	5	7	6	6	7	5	6	6	5	7	7	7	7	6	7	5	6	47.5878828802149	5.25	4.25	5.75	6.25
2	2	1	1	1	5	4	1	5	5	6	5	5	4	5	5	3	6	5	6	6	6	6	6	7	4	4	3	5	7	6	6	7	5	6	6	5	7	7	7	7	6	7	5	6	55.4831660645814	5.25	4.25	5.75	6.25
1	3	1	3	5	5	4	1	5	6	5	6	5	5	5	5	6	5	6	5	6	5	6	5	6	5	6	5	5	6	5	5	6	5	6	5	6	6	5	5	6	6	5	5	6	45.6757251599097	5.5	5.25	5.5	5.5
2	3	1	2	6	2	5	1	5	1	1	2	1	6	6	6	7	6	6	6	7	1	2	1	1	5	6	5	6	6	6	7	5	6	6	6	6	1	1	1	2	6	6	6	6	49.8401084165626	1.25	6.25	6.25	1.25
1	2	1	2	4	5	5	1	5	7	7	7	7	7	7	7	7	7	7	7	7	7	7	7	7	7	7	7	7	7	7	7	7	7	7	7	7	7	7	7	7	7	7	7	7	50.3551400118549	7	7	7	7
1	3	1	2	4	6	5	1	5	6	6	6	6	7	6	6	6	4	4	4	4	6	6	6	6	6	6	6	6	6	6	5	6	4	5	5	5	7	7	6	6	4	4	4	4	52.1687934112397	6	6.25	4	6
2	5	1	2	1	5	3	1	5	4	3	5	4	3	3	3	4	1	1	1	1	1	1	1	1	3	2	4	2	3	3	3	2	1	1	2	1	3	2	3	3	1	1	1	2	50.0035663924689	4	3.25	1	1
2	3	1	2	1	2	4	1	5	6	5	6	7	5	5	4	4	5	5	5	5	6	5	5	4	4	3	5	3	5	5	5	5	5	6	5	5	5	5	6	4	5	4	6	6	51.9876091922437	6	4.5	5	5
[truncated: 10 more columns]
